# Supplementary material for: Dissecting Leishmania infantum Energy Metabolism - A Systems Perspective
Source: PLoS One. 2015 Sep 14;10(9):e0137976. doi: 10.1371/journal.pone.0137976 (PMC4569355; doi:10.1371/journal.pone.0137976)
Supplement: S1 File — This is a zip file that contains the iAS142 L. infantum energy metabolism reconstruction saved in both SBML and.mat file formats. (ZIP) [file pone.0137976.s005.zip]

Archive with 2 entries (2 files):
- iAS142_final.xml
- iAS142_final.mat
