# Supplementary material for: Dissecting Leishmania infantum Energy Metabolism - A Systems Perspective
Source: PLoS One. 2015 Sep 14;10(9):e0137976. doi: 10.1371/journal.pone.0137976 (PMC4569355; doi:10.1371/journal.pone.0137976)
Supplement: S1 Table — This excel file contains the information curated for the iAS142 model reconstruction. It contains information about the reactions considered in the model along with the information about the genes and proteins associated with the reactions and their subcellular locations. A column for the confidence score for every reaction has also been included. The PubMed ID of the references is provided beside every reaction entry. The list of references curated are listed at the end of the excel file. (XLS) [file pone.0137976.s006.xls]

## Sheet: Sheet1
Reac. No.	NCBI-GeneID	Gene Entry	EC Number	Putative	Reaction abbreviation	Enzyme Name	Subcellular Location	Domain (Pfam )	Genomic location	Reaction	Confidence score	Uniprot	pI(Isoelectric point)	PTS1	PTS2	Target P	Reversibility	ΔG'0 (KJ/mol)	Pathway	Other associated pathways	Organisms Referred	Pubmed link	References (Listed Below)	Other information for annotation
1	5068753 OR 5068754	LINJ_21_0300 OR LINJ_21_0310	EC:2.7.1.1	Yes Yes	HEX7g	hexokinase (ATP:D-fructose)	Glycosome	HexoKinase_1 HexoKinase_2	21:78469..79884 21:82511..83926	[g] : atp + fru --> adp + f6p + h	5	A4HZB1 - A4HZB2	8.82 - 8.81	No	Mat..................RVnnllsHI -- Mat..................RVnnllsHI	Other -- Other	0	-16.7	Glycolysis / Gluconeogenesis	Fructose and mannose metabolism Galactose metabolism Starch and sucrose metabolism Amino sugar and nucleotide sugar metabolism Butirosin and neomycin biosynthesis Biosynthesis of secondary metabolites	L infantum	PMID:10099012	[1]
2					HEX4g	hexokinase (ATP:D-mannose)				[g] : atp + man --> adp + h + man6p	5										T.brucei	PMID:142663	[2]
3					HEXg	hexokinase (ATP:alpha-D-glucose)				[g] : atp + Aglc-D --> adp + g6p-A + h	5										L infantum	PMID:20583757	[3]
4					GLUKg	hexokinase (ATP:beta-D-glucose)				[g] : atp + Bglc-D --> adp + g6p-B + h	5										L.major,L.mex,T.cruzi	PMID:17904661	[4]
3	5073929	LINJ_36_2451	EC:2.7.1.3	No	HEXg	glucokinase (ATP:alpha-D-glucose)	Glycosome	Glucokinase	36:923328..924564	[g] : atp + Aglc-D --> adp + g6p-A + h	5	A4IDK7	8.55	SSL present	No	Other	0	-16.7	Glycolysis / Gluconeogenesis	Galactose metabolism/ Starch and sucrose metabolism/ Amino sugar and nucleotide sugar metabolism/ Butirosin and neomycin biosynthesis/ Biosynthesis of secondary metabolites	T.cruzi	PMID:17761195	[5]
4					GLUKg	glucokinase (ATP:beta-D-glucose)				[g] : atp + Bglc-D --> adp + g6p-B + h	5						0				L.major,L.mex,T.cruzi	PMID:17904661	[4]
5	5068793	LINJ_21_0700	EC:5.4.2.2	Yes	PGMT	Phosphoglucomutase	Cytosol	PGM_PMM	21:196157..197926_C	[c] : g1p <=> g6p	2	A4HZ63	5.91	No	No	Other	1		Glycolysis / Gluconeogenesis	Pentose phosphate pathway Galactose metabolism Starch and sucrose metabolism Streptomycin biosynthesis
6	10966260	LINJ_12_0490	EC:5.3.1.9	No	PGIg1	glucose-6-phosphate isomerase, glycosomal	Glycosome	PGI DUF4473	12:298791..300608	[g] : g6p-A <=> f6p	5	E9AGE1	6.14	AHL	No	Other	1	-1.7	Glycolysis / Gluconeogenesis	Pentose phosphate pathway Starch and sucrose metabolism Amino sugar and nucleotide sugar metabolism Biosynthesis of secondary metabolites	L.mexicana	PMID:7870131	[6]
7					PGIg2					[g] : g6p-B <=> f6p	5										L.mexicana	PMID:15206941	[7]
8					PGI1	glucose-6-phosphate isomerase	Cytosol			[c] : g6p-A <=> f6p	4
9					PGI2					[c] : g6p-B <=> f6p	4
10	5070824	LINJ_29_2620	EC:2.7.1.11	No	PFKg	ATP dependent phosphofructokinase	Glycosome	PFK NAD_Kinase	29:1094688..1096148	[g] : atp + f6p --> adp + fdp + h	5	A4I4W5	9.21	SKV	No	Other	0	-14.2	Glycolysis / Gluconeogenesis	Pentose phosphate pathway Fructose and mannose metabolism Galactose metabolism Biosynthesis of secondary metabolites Biosynthesis of amino acids	L.infantum	PMID:6211617	[8]
																					L.donovani	PMID:12180974	[9]
																					T.cruzi	PMID:2946951	[10]
11	5069146	LINJ_23_0470	EC:5.1.3.3	No	A1E	aldose 1-epimerase	Cytosol	Aldose_epim	23:162836..164062	[g] : Aglc-D <=> Bglc-D	2	A4I082	5.59 -	No	No	Other	1		Glycolysis / Gluconeogenesis	Biosynthesis of secondary metabolites
12	5072999	LINJ_34_3160	EC:5.1.3.15	No	G6PEg	glucose-6-phosphate epimerase	Glycosome	Aldose_epim	34:1308650..1309555	[g] : g6p-A <=> g6p-B	1	A4IAA4	6.07	No	No	Other	1		Glycolysis / Gluconeogenesis	Biosynthesis of secondary metabolites				Sequence stretch RGGV(R=60) responsible for recognition of phosphate moiety of glucose-6-phosphate , RIRS(R=84) aligns with G6P PDB id 2CIR RGGI(R=56), RNST(R=86)
13	5073578	LINJ_36_1320	EC:4.1.2.13	No	FBAg	fructose-1,6-bisphosphate aldolase	Glycosome	Glycolytic	36:464823..465938	[g] : fdp <=> dhap + g3p	2	A4ICK8	8.83	No	Ms...................RVtifqsQL	Other	1		Glycolysis / Gluconeogenesis	Pentose phosphate pathway Fructose and mannose metabolism Biosynthesis of secondary metabolites Biosynthesis of amino acids	L.mexicana	PMID:10551371	[11]
14	5069342	LINJ_24_0870	EC:5.3.1.1	No	TPIg	triosephosphate isomerase	Glycosome	TIM	24:310284..311039	[g] : dhap <=> g3p	2	A4I0S4	8.59	No	No	Other	1	7.5	Glycolysis / Gluconeogenesis	Fructose and mannose metabolism Inositol phosphate metabolism Biosynthesis of secondary metabolites Biosynthesis of amino acids	L.mexicana	PMID:20235230	[12]
																					L.donovani	PMID:22342510	[13]
																					L.donovani	PMID: 23049855	[14]
																					T.cruzi	PMID:17989778	[15]
																					L.mexicana	PMID:8125090	[16]
15	5071191 OR 5071192	LINJ_30_2990 OR LINJ_30_3000	EC:1.2.1.12	NO	GAPDg	glyceraldehyde 3-phosphate dehydrogenase	Glycosome	Gp_dh_C Gp_dh_N	30:1081801..1082886_C OR 30:1083609..1084694_ C	[g] : g3p + nad + pi <=> 13dpg + h + nadh	5	A4I5X6	9.06 - 9.06	AKM -- AKM	Mapikvgingfg.........RIgrmvfQA -- Mapikvgingfg.........RIgrmvfQA	Other -- Other	1	6.3	Glycolysis / Gluconeogenesis	Biosynthesis of secondary metabolites Biosynthesis of amino acids	L.mexicana	PMID:1435864	[17]
																					L.mexicana	PMID:7578111
																					L.mexicana	PMID:7925431
																					L.mexicana	PMID:7925431	[18]
																					L.mexicana	PMID:7578111	[19]
16	5071152 OR 5073378	LINJ_36_2480 OR LINJ_35_4810	EC:1.2.1.12	No	GAPD	glyceraldehyde 3-phosphate dehydrogenase	Cytosol	Gp_dh_C Gp_dh_N	36:1125201..1126286_ C OR 35:1842609..1843658	[c] : g3p + nad + pi <=> 13dpg + h + nadh	5	A4IDK9 OR A4IC12	7.71 - 6.24	No -- No	No -- No	Other -	1	6.3	Glycolysis / Gluconeogenesis	Biosynthesis of secondary metabolites Biosynthesis of amino acids	L.mexicana	PMID:1435864	[17]
																					T.brucei	PMID:2040303	[20]
17	10966714	LINJ_20_0110	EC:2.7.2.3	No	PGKg	phosphoglycerate kinase C	glycosome	PGK	33795..35234_ C	[g] : 3pg + atp <=> 13dpg + adp	3	E9AGT9	9.01	No	No	Other	1	-18.5	Glycolysis / Gluconeogenesis	Biosynthesis of secondary metabolites Biosynthesis of amino acids	L.mexicana	PMID:9497040	[21]
18	10966233 OR 5071243	LINJ_20_0120 OR LINJ_30_3430	EC:2.7.2.3	No Yes	PGK	phosphoglycerate kinase B PAS Domain containing phosphoglycerate kinase	Cytosol	PGK	20:36659..37912_ c OR 30:1236151..1237734	[c] : 3pg + atp <=> 13dpg + adp	5	E9AGU0 OR A4I628	8.33 - 8.37	No -- No	No -- No	Other -- Other	1				T.cruzi	PMID:11704279	[22]
																						PMID:16546274	[23]
19	5073709 OR 5072377 OR 10965967 OR 5070452 OR 5066821	LINJ_36_4270 OR LINJ_33_2230 OR LINJ_36_6960 OR LINJ_28_2380 OR LINJ_08_0060	EC:5.4.2.1	Yes Yes Yes No Yes	PGM	phosphoglycerate mutase	Cytosol	His_Phos_1	36:1547160..1548203 OR 33:838163..839695 OR 36:2561981..2563642_C OR 28:876219..878720 OR 08:17207..17764	[c] : 2pg <=> 3pg	5	A4ICY8 OR A4I982 OR E9AHZ7 OR A4I3V2 OR A4HTF6	8.55 -- 6.87 -- 5.26 -- 6.51 -- 6.15	No -- No -- No -- No -- No	No -- No -- No -- No -- No	Mitochondria (33_2230) Mitochondria (36_4270) Signal peptide for secretory pathway (28_2380) Other Other	1	4.4	Glycolysis / Gluconeogenesis	Glycine, serine and threonine metabolism Biosynthesis of secondary metabolites Biosynthesis of amino acids	L.mexicana	PMID:19781556	[24]
																					L.mexicana	PMID:12832797	[25]
																					L.mexicana	PMID:15096219	[26]
20	10966116	LINJ_03_0030	EC: 1.1.1.95	No	PGCDr	phosphoglycerate dehydrogenase	Cytosol	2-Hacid_dh_C	3:9532..10755	3pg[c] + nad[c] <=> h[c] + nadh[c] + 3php[c]	5	E9AG23	6.47	No	No	Other	1		Glycolysis / Gluconeogenesis
21	5067630	LINJ_14_1240	EC:4.2.1.11	No	ENO	enolase	Cytosol	Enolase_C Enolase_N	14:513738..515027	2pg <=> h2o + pep	5	A4HW62	5.33	No	No	Other	1	7.5	Glycolysis / Gluconeogenesis	Biosynthesis of secondary metabolites Biosynthesis of amino acids RNA degradation	L.mexicana	PMID:17382932	[27]
22	5072904 OR 5072901 OR 5072900	LINJ_35_0030 OR LINJ_35_5450 OR LINJ_35_5440	EC:2.7.1.40	No No Yes	PYK	pyruvate kinase	Cytosol	PK PK_C	35:7437..8801_ c OR 35:2328..3851 OR 35:3..503	adp + h + pep --> atp + pyr	5	A4IAQ4	6.13 -- 6.48 -- 6.49	No	No	Other - Other - Mitochondria (35_0030)	0	-31.4	Glycolysis / Gluconeogenesis	Purine metabolism Pyruvate metabolism Biosynthesis of secondary metabolites Biosynthesis of amino acids	L.mexicana	PMID:8078522	[28]
																					L.mexicana	PMID:6211617	[8]
23	5070582 OR 5070155	LINJ_29_0290 OR LINJ_27_1940	EC:1.1.1.27	No No	LDH_Dg	Lactate Dehydrogenase	Glycosome	FAD-oxidase_C FAD_binding_4	29:97384..98859_ c OR 27:860481..861962_ c	[g] : lac-D + nad <=> h + nadh + pyr	2	A4I481 -- A4I309	8.87 -- 8.18	AHL -- AHL	No -- No	Other -- Other	1	-25.1	Pyruvate metabolism
24	5066346	LINJ_04_1170	EC:3.1.3.11	Yes	FBPg	Fructose1,6 bisphosphatase	Glycosome	FBPase	04:423346..424401_ c	[g] : fdp + h2o --> f6p + pi	5	A4HSB4	8.91	SKL	No	Other	0		Glycolysis / Gluconeogenesis	Pentose phosphate pathway Fructose and mannose metabolism	T.cruzi	PMID:3035158	[29]
																					L.mexicana	PMID:6211617	[8]
25	5070132 OR 5070195	LINJ_27_1710 OR LinJ_27_2500	EC:4.1.1.49	Yes Yes	PPCKg	PEP Carboxykinase	Glycosome	PEPCK_ATP	27:769494..771071_ c OR 27:1207..2784	[g] : atp + oaa <=> adp + co2 + pep	5	A4I2Y7	8.41 -- 8.41	AHL -- AHL	No -- No	Other -- Other	1		Glycolysis / Gluconeogenesis	Citrate cycle (TCA cycle) Pyruvate metabolism	T.cruzi, C.fasiculata	PMID:6752707	[30]
																					L.mexicana	PMID:3970941	[31]
26	5068359 AND 5069645	LINJ_18_1360 AND LINJ_25_1790	EC:1.2.4.1	Yes	PDHe1	pyruvate dehydrogenase	Mytochondria	E1_dh DXP_synthase_N	18:588489..589625 OR 25:668142..669194	[m] : pyr + lpam --> adhlam + co2	5	A4HY08	8.42 - 5.64	No -- No	No -- No	Other Mitochondria (25_1790)	0	-33.5	Glycolysis / Gluconeogenesis	Citrate cycle (TCA cycle) Pyruvate metabolism Butanoate metabolism	L.braziliensis	PMID:17499861	[32]
																					T.brucei	PMID:18073385	[33]
27	5073542 OR 5068784	LINJ_36_2790 OR LINJ_21_0610	EC:2.3.1.12	Yes	PDHe2	Dihydrolipoamide acetyltransferase	Mytochondria	2-oxoacid_dh Biotin_lipoyl E3_binding	36:1082714..1084105_ c OR 21:172216..173400_ c	[m] : coa + adhlam + h ---> accoa + dhlam	5	A4ICH2 OR A4HZ54	7.02 - 5.25	No -- No	No -- No	Signal peptide for secretory pathway - Mitochondria (36_2790)	0		Glycolysis / Gluconeogenesis	Alanine and aspartate metabolism Pyruvate metabolism	C.fasciculata	PMID:8720178	[34]
28	5070747 OR 5072091	LINJ_29_1950 OR LINJ_32_3510	EC:1.8.1.4	Yes	PDHe3	Dihydrolipoamide dehydrogenase	Mytochondria	Pyr_redox Pyr_redox_2 Pyr_redox_dim	29:825316..826842_ c OR 32:1329520..1330950	[m] : dhlam + nad --> h + lpam + nadh	5	A4I4P1 OR A4I8F6	7.34 - 6.41	No -- No	No -- No	Other - Other	0		Glycolysis / Gluconeogenesis	Citrate cycle (TCA cycle) Alanine and aspartate metabolism Glycine, serine and threonine metabolism Pyruvate metabolism	T.cruzi	PMID:9057840	[35]
29	5069157	LINJ_23_0580	EC:6.2.1.1	Yes	ACS	putative acetyl-CoA synthetase	Cytosol	AMP-binding AMP-binding_C	23:199525..201642	[c] : ac + atp + coa <=> accoa + amp + ppi	5	A4I093	5.9	No	No	Other	1		Glycolysis / Gluconeogenesis	Pyruvate metabolism Propanoate metabolism Biosynthesis of secondary metabolites	T.brucei, T.cruzi, L.major	PMID:16682088	[36]
30	5069580	LINJ_25_1160	EC:1.2.1.3	No	ALDD2Xm	aldehyde dehydrogenase	Mitochondria	Aldedh LuxC DUF1487	25:440332..441831_C	[m] : acald + h2o + nad --> ac + (2) h + nadh	3	A4I1F4	7.97	No	Mlratltrlemap........KVthiqdKL	Other	1		Glycolysis / Gluconeogenesis	Pentose and glucuronate interconversions Ascorbate and aldarate metabolism Fatty acid metabolism Valine, leucine and isoleucine degradation Lysine degradation Arginine and proline metabolism Histidine metabolism Tryptophan metabolism beta-Alanine metabolism Glycerolipid metabolism Pyruvate metabolism Propanoate metabolism Biosynthesis of secondary metabolites	L.tarentolae	PMID:7630384	[37]
31	5071101 OR 5069140	LINJ_30_2100 OR LINJ_23_0410	EC:1.1.1.1	Yes	ALCDHm	alcohol dehydrogenase	Mitochondria	Fe-ADH ADH_N ADH_zinc_N	30:750994..752193 OR 23:135086..136144	[m] : eth + nad <=> acald + nadh + h	1	A4I5N8 OR A4I076	8.08 - 5.96	No -- No	No - No	Mitochondria -- Mitochondria	1		Pyruvate metabolism
32	10966223	LINJ_33_2470	EC:2.8.3.5	Yes	ASCTm	Acetyl:succinate CoA-transferase	Mytochondria	CoA_trans	33:950216..951685	[m] : accoa + succ <=> ac + succoa	4	E9AHQ2	8.38	No	No	Other	1		Pyruvate metabolism		T.brucei	PMID:15326192	[38]
																					Trypanospma, Leishmania	PMID:20085767	[39]
																					L.mexicana, T.brucei	PMID:9501211	[40]
33	5068291	LINJ_18_0690	EC:2.3.3.1	Yes	CSm	citrate synthase	Mytochondria	Citrate_synt	18:281930..283342	[m] : accoa + h2o + oaa --> cit + coa + h	5	A4HXU4	8.04	No	No	Mitochondria	0		Citrate cycle (TCA cycle)	Glyoxylate and dicarboxylate metabolism	L.infantum	PMID:10461937	[41]
34	5068292	LINJ_18_0700		Yes	CSc	citrate lyase	Cytosol	Citrate_synt	18:287829..289193	[c] cit + coa + h --> accoa + h2o + oaa	5	A4HXU5	6.41	No	No	Other	0		Citrate cycle (TCA cycle)	Glyoxylate and dicarboxylate metabolism	T.brucei, T.cruzi, L.major	PMID:16682088	[36]
35	5068273	LINJ_18_0510	EC:4.2.1.3	Yes	ACONTm	aconitase	Mytochondria	Aconitase	201933..204623	[m] : cit <=> icit	5	A4HXS6	6.47	No	No	Mitochondria	1		Citrate cycle (TCA cycle)	Glyoxylate and dicarboxylate metabolism	T.brucei	PMID:10644738	[42]
36					ACONTc		Cytosol			[c] : cit <=> icit	4
37	5072389	LINJ_33_2680	EC:1.1.1.42	Yes	ICDHym	isocitrate dehydrogenase	Mytochondria	Iso_dh	33:1033287..1034564	[m] : icit + nadp --> akg + co2 + nadph	5	A4I994	5.43	No	No	Mitochondria	0		Citrate cycle (TCA cycle)	Glutathione metabolism Biosynthesis of secondary metabolites	L.infantum	PMID:10461937	[41]
																					T.cruzi	PMID:3058038	[43]
38	5067105	LINJ_10_0310		Yes	ICDHyc		Cytosol		10:118941..120248	[c] : icit + nadp --> akg + co2 + nadph	5	A4HUD9	8.5	No	No	Other	0				T.cruzi	PMID:21291916	[44]
39	5073772 OR 5070037	LINJ_36_3630 OR LINJ_27_0740	EC:1.2.4.2	Yes	AKGDe1	2-oxoglutarate dehydrogenase (lipoamide)	Mytochondria	E1_dh Transket_pyr	36:1348684..1351722_ c OR 27:360417..363437	[m] : akg + h + lpam <=> co2 + sdhlam	2	A4ID50 OR A4I2P6	6.25 - 6.47	No -- No	No -- No	Mitochondria - Mitochondria	1		Citrate cycle (TCA cycle)	Lysine degradation Tryptophan metabolism
40	5070473	LINJ_28_2600	EC:2.3.1.61	Yes	AKGDe2	Dihydrolipoamide S-succinyltransferase	Mytochondria	2-oxoacid_dh Biotin_lipoyl	28:954703..955872	[m] : coa + sdhlam --> dhlam + succoa	2	A4I3X3	9.07	No	No	Mitochondria	0		Citrate cycle (TCA cycle)	Lysine degradation
41	10965979 OR 5069688 AND 5073806	LINJ_25_2230 OR LINJ_25_2220 AND LINJ_36_3100	EC:6.2.1.4	Yes	SUCOADPm	Succinyl CoA synthetase (ADP-forming)	Mytochondria	CoA_binding Ligase_CoA Succ_CoA_lig CoA_binding_2	25:796517..797416_ c OR 25:792332..793231_ c AND 36:1206742..1207983_ c	[m] : atp + coa + succ <=> adp + pi + succoa	5	A4I1R2 OR A4I1R2 AND A4ID83	9.15 -- 9.15 -- 6.77	No -- No -- No	No -- No -- No	Other -- Mitochondria (36_3100)	1		Citrate cycle (TCA cycle)	Propanoate metabolism	T.brucei	PMID:22474284	[45]
																					T.cruzi	PMID:3058038	[43]
42	10966264	LINJ_24_1700	EC:1.3.5.1	Yes	SUCD1rm	succinate dehydrogenase	Mytochondria	FAD_binding_2 Succ_DH_flav_C	24:635731..637554	[m] : fad + succ <=> fadh2 + fum	5	E9AH70	6.5	No	No	Mitochondria	1		Citrate cycle (TCA cycle)	Oxidative phosphorylation	T.cruzi	PMID:3058038	[43]
43	10966421	LINJ_24_0310	EC:4.2.1.2	Yes	FUMm	fumarate hydratase (Fumarase)	Mytochondria	Fumerase Fumerase_C	24:94989..96638	[m] : fum + h2o <=> mal-L	4	E9AH43	7.57	No	Mlrrvapllaefnfvplvs..KVshketKY	Signal peptide for secretory pathway (24_0310)	1		Citrate cycle (TCA cycle)	Metabolic pathways	L.major	PMID:22569531	[46]
44	5070760	LINJ_29_2080			FUMc		Cytosol		29:863142..864848_ c	[c] : fum + h2o <=> mal-L	5	A2CIN0	6.43	No -- No	No -- No	Other -- Other	1				T.brucei	PMID:12138089	[47]
45					FUMg		Glycosome			[g] : fum + h2o <=> mal-L	5						1				T.brucei, T.cruzi, L.major	PMID:17023066	[48]
46	5068443	LINJ_19_0710	EC:1.1.1.37	Yes	MDHg	Malate dehydrogenase	Glycosome	Ldh_1_N Ldh_1_C 3Beta_HSD adh_short	19:319007..319975	[g] : mal-L + nad <=> h + nadh + oaa	3	A4HY91	9.23	SHL	No	Signal peptide for secretory pathway	1		Citrate cycle (TCA cycle)	Pyruvate metabolism Glyoxylate and dicarboxylate metabolism	L.major	PMID:16750864	[49]
47	5072479 OR 5072477 OR 5072480 OR 5072478	LINJ_34_0160 OR LINJ_34_0140 OR LINJ_34_0170 OR LINJ_34_0150			MDHm		Mytochondria		34:51891..52886 OR 34:45952..46980 OR 3455067..56044 OR 3447697..48650	[m] : mal-L + nad <=> h + nadh + oaa	4	A4I9I4 OR A4I9I2 OR A4I9I5 OR A4I9I3	7.74 - 5.73 - 6.66 - 8.86	TKF (34_0140)	No	Mitochondria (34_0170) - Mitochondria (34_0140) - Mitochondria (34_0150) - Mitochondria (34_0160)	1				L.mexicana	PMID:3970941	[31]
48	5070521	LINJ_28_3090			MDH		Cytosol		28:1103768..1104742_ c	[c] : mal-L + nad <=> h + nadh + oaa	5	A4I421	6.45	No	No	Other	1
49	5073018	LINJ_35_1190	EC:1.3.1.6	Yes	FRDg	Fumarate reductase	Glycosome	FAD_binding_2 FAD_binding_6	35:517686..521129	[g] : fum + nadh + h --> nad + succ	5	A4IB12	8.84	AKI present	No	Other	0		Citrate cycle (TCA cycle)		T.brucei	PMID:12138089	[47]
50	5073019 OR 5072984	LINJ_35_1200 OR LINJ_35_0850		Yes - No	FRDm		Mitochondria		35:526314..527801 OR 35:365977..369561	[m] : fum + nadh + h --> nad + succ	5	A4IB13 OR A4IAY0	8.06 - 7	No -- No	Ms...................RVapsvnRV -- No	Mitochondria - Other	0		Citrate cycle (TCA cycle)		T.brucei	PMID:15718239	[50]
51	5072471	LINJ_34_0080	EC:1.1.1.49	Yes	G6PDHg	Glucose 6-phosphate dehydrogenase	Glycosome	G6PD_C G6PD_N	34:27174..28862	[g] : g6p-A + nadp --> 6pgl + h + nadph	5	A2CIJ8	5.81	NKL	No	Other	0		Pentose phosphate pathway	Glutathione metabolism	T.cruzei	PMID:10215021	[51]
52					G6PDH1		Cytosol			[c] : g6p-A + nadp --> 6pgl + h + nadph	4										L.infantum,L.donovani	PMID:17027989	[52]
53	10966234	LINJ_26_2730	EC:3.1.1.31	No	PGLg	6-phosphogluconolactonase	Glycosome	Glucosamine_iso	26:1039096..1039899	[g] : 6pgl + h2o --> 6pgc + h	5	E9AHB9	5.01	No	Mssfapnv.............KVcedisHI	Other	0		Pentose phosphate pathway	Ascorbate and aldarate metabolism Caprolactam degradation	L.mexicana	PMID:12552132	[53]
54					PGL		Cytosol			[c] : 6pgl + h2o --> 6pgc + h	4										T.brucei	PMID:10867008	[54]
55	5073236	LINJ_35_3390	EC:1.1.1.44	Yes	PGDH	phosphogluconate dehydrogenase	Cytosol	6PGD NAD_binding_2	35:1356089..1357528_ c	[c] : 6pgc + nadp --> co2 + nadph + ru5p-D	2	Q18L04	5.82	No	No	Other	0		Pentose phosphate pathway	Glutathione metabolism	L.donovani	PMID:16725143	[55]
															No	Other					L.mexicana	PMID:21160204	[56]
56	5070424	LINJ_28_2100	EC:5.3.1.6	Yes	RPI	ribose 5-phosphate isomerase	Cytosol	LacAB_rpiB	28:781581..782099_ c	[c] : r5p <=> ru5p-D	2	A4I3S4	5.48	No	Mpk..................RValgcdHA	Other	1		Pentose phosphate pathway	Fructose and mannose metabolism	T.cruzei	PMID:15109729	[57]
57	5072321 OR 5073270	LINJ_33_1660 OR LINJ_35_3730	EC:5.1.3.1	Yes	RPE	ribulose-5-phosphate 3-epimerase	Cytosol	Ribul_P_3_epim OMPdecase	33:641094..641885 OR 35:1479037..1479798_ c	[c] : ru5p-D <=> xu5p-D	5	A4I928 OR A4IBQ7	5.71	No	No	Other	1		Pentose phosphate pathway	Pentose and glucuronate interconversions	T.cruzei	PMID:15109729	[57]
58					RPEg		Glycosome			[g] : ru5p-D <=> xu5p-D	5		8.44	SRL present	No	Other
59	5069436	LINJ_24_2150	EC:2.2.1.1	No	TKT1	Transketolase	Cytosol	Transketolase_N Transket_pyr Transketolase_C	24:784613..786628_ c	[c] : r5p + xu5p-D <=> g3p + s7p	4	A4I115	6.71	SKM	No	Other	1		Pentose phosphate pathway	Carbon fixation	L.mexicana	PMID:15149284	[58]
60					TKT1g		Glycosome			[g] : r5p + xu5p-D <=> g3p + s7p	5				No	Other					T.cruzei	PMID:15109729	[57]
61					TKT2		Cytosol			[c] : e4p + xu5p-D <=> f6p + g3p	4				No	Other
62					TKT2g		Glycosome			[g] : e4p + xu5p-D <=> f6p + g3p	5				No	Other
63	5067963	LINJ_16_0760	EC:2.2.1.2	Yes	TAL	Transaldolase	Cytosol	Transaldolase	16:272119..273111_ c	[c] : g3p + s7p <=> e4p + f6p	2	A4HWX3	5.55	EKL(partial)	No	Other	1		Pentose phosphate pathway
64	5070018	LINJ_27_0430	EC:2.7.1.15	Yes	RIBK	ribokinase	Cytosol	PfkB Phos_pyr_kin Mur_ligase	27:119138..120127	[c] : atp + rib --> r5p + adp + h	2	A4I2M8	6.6	No	No	Other	1		Pentose phosphate pathway	Carbohydrate metabolism	L.major	PMID:17558452	[59]
65	5073703	LINJ_36_0060	EC:2.7.1.16	Yes	RBK_Dg	Ribulokinase	Glycosome	FGGY_C FGGY_N	36:14615..16306_ c	[g] : atp + rbl-D --> adp + h + ru5p-D	2	A4ICY2	7.15	SHM	No	Other	0		Pentose and glucuronate interconversions	Metabolic pathways
66	5073682	LINJ_36_0280	EC:2.7.1.17	Yes	XYLKg	Xylulokinase	Glycosome	FGGY_C FGGY_N	36:75760..77223_ c	[g] : atp + xylu-D --> adp + h + xu5p-D	2	A4ICW1	8.16	AKL	No	Other			Pentose and glucuronate interconversions
67	5068321	LINJ_18_0990	EC:2.7.7.9	No	GALU	UTP--glucose-1-phosphate uridylyltransferase	Cytosol	UDPGP	18:405811..407295	[c] : g1p + h + utp <=> ppi + udpg	5	A4HXX2	5.56	No	No	Other	1		Galactose metabolism	Galactose metabolism Starch and sucrose metabolism Amino sugar and nucleotide sugar metabolism	L.major	PMID:16611637	[60]
68	5073150	LINJ_35_2790	EC:2.7.1.6	No	GALKx	galactokinase	Glycosome	GalKase_gal_bdg	35:1111651..1113081_ c	[g] : atp + gal --> adp + gal1p + h	2	A4IBE2	6.45	SKL	No	Other	0		Galactose metabolism	Amino sugar and nucleotide sugar metabolism	T.brucei, T.cruzi, L.major	PMID:17557881	[61]
69	5068188	LINJ_17_1260	2.7.7.64	No	USPx	UDP-sugar pyrophosphorylase(new)	Glycosome	UDPGP	17:548127..550019	[g]: gal1p + h + utp <=> ppi + udpgal	2	A4HXJ3	5.18	AKL	No	Other	1		Galactose metabolism		L.major	PMID:19906649	[62]
70	10966804	LINJ_33_2430	EC:5.1.3.2	Yes	UDPG4Ex	UDP-glucose/galactose 4-epimerase	Glycosome	Epimerase	33:934392..935567	[g] : udpg <=> udpgal	3	E9AHP8	5.9	No	No	Mitochondria	1		Galactose metabolism	Amino sugar and nucleotide sugar metabolism	T.brucei	PMID:15767252	[63]
71	5071902	LINJ_32_1660	EC:5.3.1.8	No	MAN6PI	phosphomannose isomerase	Cytosol	PMI_typeI	32:625270..626535	[c] : man6p <=> f6p	5	A2CIG5	5.75	No	No	Other	1		Fructose and Mannose metabolism	Amino sugar and nucleotide sugar metabolism	L.mexicana	PMID:11084042	[64]
72	5073891	LINJ_36_2070	EC:5.4.2.8	Yes	PMANM	phosphomannomutase	Cytosol	PMM Hydrolase_3	36:774008..774751	[c] : man1p <=> man6p	2	A4IDG8	5.37	No	No	Other	1		Fructose and Mannose metabolism	Amino sugar and nucleotide sugar metabolism
73	5072795	LINJ_34_3580		No	PMANMg		Glycosome		34:1448034..1449815	[g] : man1p <=> man6p	2	A4IAE6	7.03	SKL	No	Other
74	5069112	LINJ_23_0120	EC:2.7.7.13	No	MAN1PT1	Mannose-1-phosphate guanylyltransferase	Cytosol	NTP_transferase	23:28957..30096	[c] : gtp + h + man1p --> gdpman + ppi	4	A4I048	5.7	No	No	Mitochondria	0		Fructose and mannose metabolism		L.mexicana	PMID:14718535	[65]
75	5066301 OR 5069746	LINJ_03_0790 OR LINJ_26_0300	EC:2.7.1.105	Yes No	PFK26	6-phosphofructo-2-kinase	Cytosol	6PF2K Ank_2 His_Phos_1 Ank_5	03:308836..316017_ c OR 26:76720..78723_ c	[c] : atp + f6p --> adp + f26bp + h	5	A4HRW8 OR A4I1W7	6.61 - 5.58	No -- No	No -- No	Other -- Other	0		Fructose and Mannose metabolism		T.brucei, T.cruzi, L.major	PMID:16008555	[66]
76	5066692 OR 5073693	LINJ_07_0870 OR LINJ_36_0160	EC:3.1.3.46	No No	FBP26	Fructose-2,6-bisphosphate 2-phosphatase	Cytosol		07:365924..369856 OR 36:42792..44249_ c	[c] : f26bp + h2o --> f6p + pi	5	A4HTA2 OR A4ICX2	6.22 - 5.95	No -- No	No -- No	Other -- Other	0		Fructose and Mannose metabolism		T.brucei	PMID:3038548	[67]
77	5069333	LINJ_24_0790	EC:1.1.1.38	Yes	ME1m	Malic enzyme	Mytochondria	Malic_M	24:281276..282997	[m] : mal-L + nadp --> co2 + nadph + pyr	2	A4I0R6	8.12	No	No	Mitochondria	0		Pyruvate metabolism		T.cruzi	PMID:21105905	[68]
78	5067278	LINJ_11_1000	EC:2.7.9.1	Yes	PPDKg	pyruvate phosphate dikinase	Glycosome	PEP-utilizers_C PPDK_N	11:397386..400130	[g] : atp + pi + pyr --> amp + h + pep + ppi	5	A4HV09	8.35	SKL	No	Other	0		Pyruvate metabolism		T.brucei	PMID:9653123	[69]
																					T.cruzi	PMID:15325334	[70]
79	5068369 AND 5066525 AND 10966358 AND 5068089 AND 5070256	LINJ_18_1460 AND LINJ_05_0980 AND LINJ_27_0590 AND LINJ_17_0320 AND LINJ_28_0370	EC:1.6.5.3	No Yes No Yes Yes	NADHDHmm	NADH:ubiquinone oxidoreductase (NADH dehydrogenase)	Mitochondria membrane	NADH-G_4Fe-4S_3	18:644172..644948 AND 05:368893..370338_c AND 27:300529..301134 AND 17:122263..123084_c AND 28:125633..126526_c	[b]: (5) h[m] + nadh[m] + q6[m] --> (4) h[b] + nad[m] + q6h2[m]	5	A4HY18 AND A4HSM0 AND E9AHE5 AND A4HX94 AND A4I3A9	4.88 - 8.95 - 9.72 - 7.1 - 9.26	No	No	Mitchondria (05_0980) - Mitochondria (17_0320) - Mitochondria (27_0590)	0		Oxidative Phosphorylation		L.tarentolae	PMID:4217377	[71]
																					L.donovani, L.infantum	PMID:20497506	[72]
80	10966264	LINJ_24_1700	EC:1.3.5.1	Yes	SUCD2_u6m	succinate dehydrogenase (ubiquinone-6)	Mitochondria membrane	FAD_binding_2 Succ_DH_flav_C	24:635731..637554	[m] : q6 + succ <=> fum + q6h2	5	E9AH70	6.5	No	No	Mitochondria (24_1700)	1		Oxidative Phosphorylation		L.tropica	PMID:225490	[73]
81	5072691	LINJ_34_2500	EC:1.6.2.4	No	NADPH_CYOR	NADPH-cytochrome p450 reductase-like protein	Mitochondria membrane	NAD_binding_1	34:1071367..1073241	[m]: ficytc[m] + nadph[m] --> focytc[m] + nadp[m] + h[m]	4	A4IA43	5.48	No	No	_	0		Oxidative Phosphorylation		T.cruzi	PMID:18455247	[74]
82	5066643 AND 5073061	LINJ_07_0210 AND LINJ_35_1540	EC:1.10.2.2	Yes Yes	CYOR_u6mm	ubiquinol-6 cytochrome c reductase reiske iron-sulfur protein ubiquinol-cytochrome c reductase iron-sulfur subunit	Mitochondria membrane	Cytochrom_C1	07:77078..77854 AND 35:648241..649134_ c	[b]: (2) ficytc[m] + (1.5) h[m] + q6h2[m] --> (2) focytc[m] + (3.5) h[b] + q6[m]	5	A4HT63 AND A4IB55	7.06 - 5.91	GKL (35_1540)	Mfrrsfisafqatraa.....RVslvfkQL (35_1540)	Mitochondria (35_1540)	0		Oxidative Phosphorylation		L.tropica	PMID:225490	[73]
83	5069141 AND 5071505 AND 5069888 AND 5069581 AND 5068886 AND 5068632 AND 10966738 AND 5073511 AND 5068021 AND 5068022	LINJ_23_0420 AND LINJ_31_1600 AND LINJ_26_1690 AND LINJ_25_1170 AND LINJ_21_2080 AND LINJ_20_0850 AND LINJ_12_0620 AND LINJ_36_7350 AND LINJ_16_1380 AND LINJ_16_1390	EC:1.9.3.1	Yes (all)	CYOO6mm	cytochrome c oxidase	Mitochondria membrane	Cytochrom_C	23:139554..139910 AND 31:752117..752590_ c AND 26:606337..606927 AND 25:444141..444638_ c AND 21:722760..723233_ c AND 20:336566..337261 AND 12:368203..369234 AND 36:2668214..2668588_ c AND 16:526925..527587_ c AND 16:529770..530111_ c	[b]: (4) focytc[m] + (10) h[m] + o2[m] --> (4) ficytc[m] + (6) h[b] + (2) h2o[m]	5	A4I077 AND A4I6T5 AND A4I2A3 AND A4I1F5 AND A4HZH7 AND A4HYS6 AND E9AGF4 AND A4ICE1 AND A4HX28 AND A4HX29	6.92 - 9.19 - 6.11 - 9 - 7.75 - 5.29 - 5.52 - 8.95 - 9.57 - 9.59	SRL (12_0620)	No (all)	Mitochondria (12_0620) - Mitochondria (23_0420) - Mitochondria (16.1380) - Mitochondria (36_7350) - Mitochondria (31_1600) - Mitochondria (25_1170) - Mitochondria (26_1690)			Oxidative Phosphorylation		L.donovani	PMID:225490	[73]
84	5072783 AND 5070474 AND 5068278 AND 5072970 AND 5071266 AND 10966127 AND 5069138	LINJ_34_3460 AND LINJ_28_2610 AND LINJ_18_0560 AND LINJ_35_0710 AND LINJ_30_3660 AND LINJ_12_0480 AND LINJ_23_0380	3.6.3.14	Yes	ATPSmm	V-type H+-transporting ATPase subunit A	Mitochondria membrane	ATP-synt_D	34:1415049..1416881 AND 28:958879..960366 AND 18:221080..222318_c AND 35:314427..315257 AND 30:1313406..1313951 AND 12297828..298241 AND 23:125520..125846	[b]: adp[m] + (3) h[b] + pi[m] --> atp[m] + (2) h[m] + h2o[m]	5	A4IAD4 AND A4I3X4 AND A4HXT1 AND A4IAW7 AND A4I651 AND E9AGE0 AND A4I074	5.41 - 5.81 - 8.95 - 9.78 - 5.02 - 5.03 - 9.22	No	No	Mitochondria (35_0710) - Mitochondria (30_3660) - Mitochondria (18_0560)			Oxidative Phosphorylation			PMID:225490	[73]
85	10966172	LINJ_12_0580	EC:2.6.1.2	No	ALATA_Lm	alanine aminotransferase	Mitochondria	Aminotran_1_2	12:348436..349929	[m] : akg + ala-L <=> glu-L + pyr	2	E9AGF0	6.01	No	No	Mitochondria (12_0580)	1		Alanine, aspartate and glutamate metabolism	2-Oxocarboxylic acid metabolism	T.cruzi	PMID:1778428	[75]
86	5070526	LINJ_28_3140	EC:1.4.1.4	Yes	GLUDy	glutamate dehydrogenase	Cytosol	ELFV_dehydrog ELFV_dehydrog_N	28:1130064..1131422	[c] : glu-L + h2o + nadp <=> akg + h + nadph + nh4	2	A4I426	7.55	No	No	Other	1		Alanine, aspartate and glutamate metabolism	Arginine and proline metabolism	T.cruzi	PMID:9480915	[76]
87	5067833	LINJ_15_1070	EC:1.4.1.2	No	GLUDx [m]		Mitochondria		15:428200..431262	[m] : glu-L + h2o + nad <=> akg + h + nadh + nh4	2	A4HWJ9	7.64	No	No	Mitochondria (15_1070)					T.cruzi	PMID:45532	[77]
88	10966605	LINJ_24_0370	EC:2.6.1.1	Yes	ASPTA1m	aspartate aminotransferase	Mitochondria	Aminotran_1_2	24:124517..125812	[m] : akg + asp-L <=> glu-L + oaa	2	E9AH48	8.43	No	No	Mitochondria (24_0370)	1		Alanine, aspartate and glutamate metabolism	Arginine and proline metabolism Cysteine and methionine metabolism		PMID:6464133	[78]
89	5072983	LINJ_35_0840		Yes	ASPTA1		Cytosol		35:359909..361147	[c] : akg + asp-L <=> glu-L + oaa	2	Q2PD92	6.77	No	No	Other
90	4961283	LINJ_06_0370	EC:6.3.1.2	Yes	GLNSm	glutamine synthetase	Mitochondria	Gln-synt_C Gln-synt_N	06:128870..130324	[m] : atp + glu-L + nh4 --> adp + gln-L + h + pi	2	A4HSS8	6.45	No	No	Mitochondria (06_0370)	0		Alanine, aspartate and glutamate metabolism	Arginine and proline metabolism, Glyoxylate and dicarboxylate metabolism
91	5069795	LINJ_26_0790	EC:6.3.1.1	Yes	ASNS3	asparagine synthetase	Cytosol	AsnA tRNA-synt_2	26:234299..235360_c	[c] : asp-L + atp + nh3 --> adp + asn-L + pi	2	A4I213	5.51	No	No	Other	0		Alanine, aspartate and glutamate metabolism	Cyanoamino acid metabolism
92	5067770	LINJ_15_0440	EC:3.5.1.1	no	ASNN	asparaginase	Cytosol	Asparaginase	15:146200..147396	[c] : asn-L + h2o --> asp-L + nh4	1	A4HWE1	5.76	AKL	No	Other	0		Alanine, aspartate and glutamate metabolism	Cyanoamino acid metabolism
93	5073945	LINJ_36_4650			ASNNg		Glycosome		36:1713753..1714862	[g] : asn-L + h2o --> asp-L + nh4	2	A4IDM2	9	AKL	No	Other
94	5066131	LINJ_01_0500	EC:4.1.2.5	Yes	THRA	threonine aldolase	Cytosol	Beta_elim_lyase Aminotran_5 Aminotran_1_2	01:127781..128860	[c] : thr-L <=> acald + gly	2	A4HRH1	5.72	No	No	Other	1		Glycine, serine and threonine metabolism	Metabolic pathways	T.brucei	PMID:1187188	[79]
95	5067646	LINJ_14_1400	EC:2.1.2.1	No	GHMT	glycine/serine hydroxymethyltranferase	Cytosol	SHMT Beta_elim_lyase	14:562358..563755	[c] : ser-L + thf <=> gly + h2o + mlthf	5	A4HW78	6.55	No	No	Other	1		Glycine, serine and threonine metabolism	Cyanoamino acid metabolism	L.major	PMID:16876889	[80]
96	5070467	LINJ_28_2530			GHMTm		Mitochondria		28:928594..930018	[m] : ser-L + thf <=> gly + h2o + mlthf	5	A4I3W7	8.59	No	No	Mitochondria	1		Glycine, serine and threonine metabolism	Cyanoamino acid metabolism	L.donovani	PMID:17142057	[81]
97	5068087	LINJ_17_0300	EC:4.2.1.22	No	CYSTS	cystathionine beta-synthase	Cytosol	PALP	17:115901..116980	[c] : hcys-L + ser-L --> cysth-L + h2o	2	A4HX92	5.75	No	No	Other	1		Glycine, serine and threonine metabolism	Cysteine and methionine metabolism	T.cruzi	PMID:11106665	[82]
98					CYSBS					[c] : h + h2s + ser-L <=> cys-L + h2o	2
99	5069719	LINJ_26_0040	EC:1.4.4.2	Yes	GCCm	glycine dehydrogenase	Mitochondrial	GDC-P Beta_elim_lyase	26:6216..9137	[m] : gly + h + lpro --> alpro + co2	5	A4I1U2	7.72	No	No	Mitochondria	0		Glycine, serine and threonine metabolism	Metabolic pathways	L.infantum	PMID:19961881	[83]
100					GCCb	glycine cleavage complex	Cytosol			[c] : alpro + thf --> dhlpro + mlthf + nh4	4						0
101	5067713 OR 5072018	LINJ_14_0470 OR LINJ_32_2780	EC:4.4.1.8	No	CYSTL	cystathionine beta-lyase	Cytosol	Cys_Met_Meta_PP	14:159098..160657 OR 32:1036541..1037740_c	[c] : cysth-L + h2o --> hcys-L + nh4 + pyr	2	A4HVY9 OR A4I885	6.11 - 5.68	No -- No	No -- No	Other	0		Cysteine and methionine metabolism	Selenocompound metabolism	L.major	PMID:20541568	[84]
102					TRPAS1a					[c] : h + pyr + nh4 + h2s --> cys-L + h2o	2										T.cruzi	PMID:11106665	[82]
103					CTL2					[c] : cyst-L + h2o --> pyr + nh4 + tcys	2
104	5072712	LINJ_34_2710	EC:2.3.1.30	No	SERAT	serine acetyltransferase	Cytosol	Hexapep	34:1159120..1160355	[c] : accoa + ser-L <=> acser + coa	4	A4IA64	6.55	No	Mkrld................RIrealeQL	Other	1		Cysteine and methionine metabolism	Sulfur metabolism	L.major	PMID:20541568	[84]
105	5073761	LINJ_36_3750	EC:2.5.1.47	No	CYSS	cysteine synthase	Cytosol	PALP	36:1387269..1388270_c	[c] : acser + h2s --> ac + cys-L	5	A4ID39	6.55	No	No	Other	0		Cysteine and methionine metabolism	Sulfur metabolism	L.major	PMID:19296828	[85]
																					T.cruzi	PMID:11106665	[82]
106	5069985	LINJ_26_2740	EC:2.7.2.11	Yes	GLU5K	glutamate 5-kinase	Cytosol	AA_kinase	26:1040651..1041442	glu-L + atp --> glu5p + adp + h	2	A4I2J6	6.36	No	No	Other	0		Proline metabolism	Metabolic pathways
107	5072074	LINJ_32_3340	EC:1.2.1.41	No	G5SDr	glutamate-5-semialdehyde dehydrogenase	Cytosol	Aldedh	32:1238924..1240363	glu5p + nadph + h <=> glu5sa + nadp + pi	2	A4I8D9	5.71	No	No	Other	1		Proline metabolism	Metabolic pathways
108			Spontaneous		G5SADs	pyrroline-5-carboxylate synthetase (spontaneous)	Cytosol			glu5sa <=> 1pyr5c + h + h2o							1		Proline metabolism	Metabolic pathways
109	10966489	LINJ_13_1420	EC:1.5.1.2	No	P5CRr	pyrroline-5-carboxylate reductase	Cytosol	P5CR_dimer F420_oxidored	13:533920..534738_c	nadp + pro-L <=> 1pyr5c + h + nadph	2	E9AGK4	6.21	No	No	Other	1		Proline metabolism	Metabolic pathways
110					ATPS	ATPase, cytosolic	Cytosol			atp[c] + h2o[c] --> adp[c] + h[e] + pi[c]							0
111					13DPGtg	1,3-diphosphoglycerate transport, glycosomal	Glycosomal membrane			13dpg[c] <=> 13dpg[x]							1		Transport, glycosomal
112					3PGtg	3-Phospho-D-glycerate transport, glycosomal	Glycosomal membrane			3pg[x] <=> 3pg[c]							1		Transport, glycosomal
113					6PGCtg	6-Phospho-D-gluconate transport, glycosomal	Glycosomal membrane			6pgc[c] <=> 6pgc[x]							1		Transport, glycosomal
114					ASNtg	L-asparagine transport, glycosomal	Glycosomal membrane			asn-L[c] <=> asn-L[x]							1		Transport, glycosomal
115					ASPtg	L-aspartate transport, glycosomal	Glycosomal membrane			asp-L[c] <=> asp-L[x]							1		Transport, glycosomal
116					CO2tp	CO2 transport, glycosomal	Glycosomal membrane			co2[c] <=> co2[x]							1		Transport, glycosomal
117					E4Ptg	D-erythrose 4-phosphate transport, glycosomal	Glycosomal membrane			e4p[c] <=> e4p[x]							1		Transport, glycosomal
118					F6Ptg	Fructose-6-phosphate transport, glycosomal	Glycosomal membrane			f6p[c] <=> f6p[x]							1		Transport, glycosomal
119					FUMtg	Fumarate transport, glycosomal	Glycosomal membrane			fum[x] <=> fum[c]							1		Transport, glycosomal
120					FRUtg	Fructose transport glycosome/cytosol	Glycosomal membrane			fru[c] <=> fru[x]							1		Transport, glycosomal
121	146094006	LINJ_30_2680		Yes	G6P_Atg	Nucleoside sugar transporter (glucose 6-phosphate transport, glycosomal)	Glycosomal membrane		30:994381..995358_C	g6p_A[c] <=> g6p_A[x]		A4I5U5					1		Transport, glycosomal		L.major			Sequence similar to TransportDB ID:lma1.116.m00286 sequence
122	146094006	LINJ_30_2680		Yes	G6Ptg	Nucleoside sugar transporter (glucose 6-phosphate transport, glycosomal)	Glycosomal membrane		30:994381..995358_C	g6p-B[c] <=> g6p-B[x]		A4I5U5					1		Transport, glycosomal		L.major			Sequence similar to TansportDB ID: lma1.116.m00286 sequence
123					GALtg	D-Galactose transport, glycosomal	Glycosomal membrane			gal[c] <=> gal[x]							1		Transport, glycosomal
124					GLCAtg	alpha-glucose transport, glycosomal	Glycosomal membrane			a-D-glucose[c] <=> a-D-glucose[x]							1		Transport, glycosomal
125					GLCBtg	beta-glucose transport, glycosomal	Glycosomal membrane			b-D-glucose[c] <=> b-D-glucose[x]							1		Transport, glycosomal
126					H2Otg	H2O transport, glycosomal	Glycosomal membrane			h2o[c] <=> h2o[x]							1		Transport, glycosomal
127					LACDtg	lac-D glycosome transport	Glycosomal membrane			lac_D[c] <=> lac_D[x]							1		Transport, glycosomal
128					MALtg	malate transport, glycosomal	Glycosomal membrane			mal-L[x] <=> mal-L[c]							1		Transport, glycosomal
129					MAN1ptg	man1p transport, glycosomal	Glycosomal membrane			man1p[c] <=> man1p[x]							1		Transport, glycosomal
130					MAN6Ptg	Mannose-6-phosphate transport, glycosomal	Glycosomal membrane			man6p[c] <=> man6p[x]							1		Transport, glycosomal
131					MANtg	D-mannose transport, glycosomal	Glycosomal membrane			man[c] <=> man[x]							1		Transport, glycosomal
132					NH4tg	Ammonium transport, glycosomal	Glycosomal membrane			nh4[x] <=> nh4[c]							1		Transport, glycosomal
133					PEPt	Phosphoenolpyruvate transport, glycosomal	Glycosomal membrane			pep[c] <=> pep[x]							1		Transport, glycosomal
134					pit2p	Pi transport glycosomal	Glycosomal membrane			h[x] + pi[x] <=> h[c] + pi[c]							1		Transport, glycosomal
135					PYRtg	Pyruvate transport, glycosomal	Glycosomal membrane			pyr[c] <=> pyr[x]							1		Transport, glycosomal
136					R5Ptg	Ribose 5-phosphate exchange, glycosomal	Glycosomal membrane			r5p[c] <=> r5p[x]							1		Transport, glycosomal
137					RBLtg	D-ribulose transport, glycosomal	Glycosomal membrane			rbl-D[c] <=> rbl-D[x]							1		Transport, glycosomal
138					Ru5ptg	ribulose 5-phosphate transport glycosomal	Glycosomal membrane			ru5p_D[c] <=> ru5p_D[x]							1		Transport, glycosomal
139					S7Ptg	sedoheptulose 7-phosphate isomerase exchange	Glycosomal membrane			s7p[c] <=> s7p[x]							1		Transport, glycosomal
140					SUCCtg	succinate transporter; glycosomal	Glycosomal membrane			succ[c] <=> succ[x]							1		Transport, glycosomal
141					UDPGtg	UDPglucose transport, glycosomal	Glycosomal membrane			udpg[c] <=> udpg[x]							1		Transport, glycosomal
142					XYLUtg	D-Xylulose transport, glycosomal	Glycosomal membrane			xylu-D[c] <=> xylu-D[x]							1		Transport, glycosomal
143					ACALDtm	acald transport, mitochondrial	Mitochondria membrane			acald[c] <=> acald[m]							1		Transport, mitochondrial
144					accoatm	accoa transport, mitochondrial	Mitochondria membrane			accoa[c] <=> accoa[m]							1		Transport, mitochondrial
145					ACtm	Acetate transport, mitochondrial	Mitochondria membrane			ac[c] <=> ac[m]							1		Transport, mitochondrial
146	146084362 OR 339897946	LINJ_19_0200 OR LINJ_19_0190		No	ADPtm	ADP transport	Mitochondria membrane		1:58279..59232_C OR 52740..53693_C	adp[c] --> adp[m]		A4HY43 OR A4HY43					1		Transport, mitochondrial
147					AGLUtm	Aspartate/Glutamate antiporter, mitochondrial	Mitochondria membrane			asp_L[c] + glu_L[m] <=> asp_L[m] + glu_L[c]							1		Transport, mitochondrial
148					ALAtm	Alanine transport, mitochondrial	Mitochondria membrane			ala-L[c] <=> ala-L[m]							1		Transport, mitochondrial
149					ALPROtm	alpro transport, mitochondrial	Mitochondria membrane			alpro[c] <=> alpro[m]							1		Transport, mitochondrial
150					ASPtm	L-aspartate transport, mitochondrial	Mitochondria membrane			asp-L[c] <=> asp-L[m]							1		Transport, mitochondrial
151	146084362 OR 339897946	LINJ_19_0200 OR LINJ_19_0190		No	ATPtm	ATP transport	Mitochondria membrane		1:58279..59232_C OR 52740..53693_C	atp[m] --> atp[c]		A4HY43 OR A4HY43					1		Transport, mitochondrial
152					CITtam	citrate transport, mitochondrial	Mitochondria membrane			cit[c] + mal-L[m] <=> cit[m] + mal-L[c]							1		Transport, mitochondrial
153					CO2tm	CO2 transport mitochondrial	Mitochondria membrane			co2[c] <=> co2[m]							1		Transport, mitochondrial
154					COAtm	CoA transport, mitochondrial	Mitochondria membrane			coa[c] <=> coa[m]							1		Transport, mitochondrial
155					ETOHtm	Ethanol transport, mitochondrial	Mitochondria membrane			etoh[c] <=> etoh[m]							1		Transport, mitochondrial
156					FUMtm	Fumarate transport, mitochondrial	Mitochondria membrane			fum[c] <=> fum[m]							1		Transport, mitochondrial
157					GLNtm	GLN nuclear transport	Mitochondria membrane			gln_L[c] <=> gln_L[m]							1		Transport, mitochondrial
158					GLUT	Glutamate Transport	Mitochondria membrane			glu_L[c] <=> glu_L[m]							1		Transport, mitochondrial
159					GLYtm	Glycine transport, mitochondrial	Mitochondria membrane			gly[c] <=> gly[m]							1		Transport, mitochondrial
160					H2Otm	H2O transport, mitochondrial	Mitochondria membrane			h2o[c] <=> h2o[m]							1		Transport, mitochondrial
161					LPROtm	L-proline transport, mitochondrial	Mitochondria membrane			lpro[c] <=> lpro[m]							1		Transport, mitochondrial
162	146084152 OR 146084158	LINJ_18_1680 OR LINJ_18_1280		No	MAKGtm	Malate/alpha-ketoglutarate antiporter, mitochondrial	Mitochondria membrane		NW_004057914:1476..2426 OR 18:526096..527022	akg[m] + mal_L[c] <=> akg[c] + mal_L[m]		A4HXZ9 OR A4HY01					1		Transport, mitochondrial		L.major			Sequence similar to TransportDB ID: lma1.116.m00286 sequence
163					MALtm	Mitochondrial carrier protein (malate transport)	Mitochondria membrane			mal[m] <=> mal[c]							1		Transport, mitochondrial
164					MLTHFtm	5,10-Methylenetetrahydrofolate transport, diffusion, mitochondrial	Mitochondria membrane			mlthf[c] <=> mlthf[m]							1		Transport, mitochondrial
165					NH4tm	NH3 mitochondrial transport	Mitochondria membrane			nh4[c] <=> nh4[m]							1		Transport, mitochondrial
166					O2trm	O2 transport via. diffusion, mitochondrial	Mitochondria membrane			o2[c] <=> o2[m]							1		Transport, mitochondrial
167	146093688	LINJ_30_1110		Yes	Oatm	mitochondrial carrier protein-like protein (oxaloacetate transport, mitochondrial)	Mitochondria membrane			h[c] + oaa[c] <=> h[m] + oaa[m]		A4I5D6					1		Transport, mitochondrial		L.major			Sequence similar to TransportDB ID: lma1.116.m00111 sequence
168					Pitm	phosphate carrier protein, mitochondrial precursor	Mitochondria membrane			h[c] + pi[c] <=> h[m] + pi[m]							1		Transport, mitochondrial
169					PPItm	PPI transport, mitochondrial	Mitochondria membrane			ppi[c] <=> ppi[m]							1		Transport, mitochondrial
170					PYRtm	pyruvate transport, mitochondrial	Mitochondria membrane			h[c] + pyr[c] <=> h[m] + pyr[m]							1		Transport, mitochondrial
171					SERtm	Serine transport, mitochondrial	Mitochondria membrane			ser-L[c] <=> ser-L[m]							1		Transport, mitochondrial
172					SUCCtrm	succinate transport, mitochondrial	Mitochondria membrane			h[c] + succ[c] <=> h[m] + succ[m]							1		Transport, mitochondrial
173					THFtm	5,6,7,8-Tetrahydrofolate transport, diffusion, mitochondrial	Mitochondria membrane			thf[c] <=> thf[m]							1		Transport, mitochondrial
174					ACCOAte	accoa transport, extracellular	Extracellular membrane			accoa[c] <=> accoa[e]							1		Transport, extracellular
175					ACt6	acetate transport in via proton symport, extracellular	Extracellular membrane			ac[e] + h[e] <=> ac[c] + h[c]							1		Transport, extracellular
176					ALAt2r	L-alanine reversible transport, extracellular	Extracellular membrane			ala-L[e] <=> ala-L[c]							1		Transport, extracellular
177					ARGt	L-arginine transport in via proton symport	Extracellular membrane			h[e] + arg_L[e] <=> h[c] + arg_L[c]							1		Transport, extracellular
178					ASNt6	L-asparagine transport in/out via proton symport	Extracellular membrane			h[e] + asn_L[e] <=> h[c] + asn_L[c]							1		Transport, extracellular
179					ASPt6	L-aspartate transport in via proton symport	Extracellular membrane			asp-L[e] + h[e] --> asp-L[c] + h[c]							0		Transport, extracellular
180					CO2t	CO2 transport in/out via diffusion	Extracellular membrane			co2[e] <=> co2[c]							1		Transport, extracellular
181					CYSt6	L-cysteine transport in via proton symport	Extracellular membrane			h[e] + cys_L[e] <=> h[c] + cys_L[c]							1		Transport, extracellular
183					D-LACte	D-lactate transport via proton symport	Extracellular membrane			h[c] + lac_D[c] -> h[e] + lac_D[e]							0		Transport, extracellular
184					EX_a-D-glucose(e)	alpha-D-glucose exchange	Extracellular membrane			a_D_glucose[e] <=>							1		Exchange, extracellular
185					EX_ac(e)	Acetate exchange	Extracellular membrane			ac[e] <=>							1		Exchange, extracellular
186					EX_ACCOA(e)	accoa exchange, extracellular	Extracellular membrane			accoa[e] <=>							1		Exchange, extracellular
187					EX_ala-L(e)	L-Alanine exchange	Extracellular membrane			ala_L[e] <=>							1		Exchange, extracellular
188					EX_arg-L(e)	L-Arginine exchange	Extracellular membrane			arg_L[e] <=>							1		Exchange, extracellular
189					EX_asn-L(e)	L-Asparagine exchange	Extracellular membrane			asn_L[e] <=>							1		Exchange, extracellular
190					EX_asp-L(e)	L-Aspartate exchange	Extracellular membrane			asp_L[e] <=>							1		Exchange, extracellular
191					EX_b-D-glucose(e)	beta-D-glucose exchange	Extracellular membrane			b_D_glucose[e] <=>							1		Exchange, extracellular
192					EX_co2(e)	CO2 exchange	Extracellular membrane			co2[e] <=>							1		Exchange, extracellular
193					EX_ETOH(e)	Ethanol Exchange	Extracellular membrane			etoh[e] <=>							1		Exchange, extracellular
194					EX_ETOHt	Ethanol transport, extracellular	Extracellular membrane			etoh[c] -> etoh[e]							1		Transport, extracellular
195					EX_FRU(e)	Exchange Fructose, extracellular	Extracellular membrane			fru[e] <=>							1		Exchange, extracellular
196					EX_gln-L(e)	L-Glutamine exchange	Extracellular membrane			gln_L[e] <=>							1		Exchange, extracellular
197					EX_glu-L(e)	L-Glutamate exchange	Extracellular membrane			glu_L[e] <=>							1		Exchange, extracellular
198					EX_gly(e)	Glycine exchange	Extracellular membrane			gly[e] <=>							1		Exchange, extracellular
199					EX_h(e)	H+ exchange	Extracellular membrane			h[e] <=>							1		Exchange, extracellular
200					EX_h2o(e)	H2O exchange	Extracellular membrane			h2o[e] <=>							1		Exchange, extracellular
201					EX_HYDt	Hydrogen ion transport, extracellular	Extracellular membrane			h[c] <=> h[e]							1		Exchange, extracellular
202					EX_lac-D(e)	D-lactate exchange	Extracellular membrane			lac-D[e] <=>							1		Exchange, extracellular
203					EX_nh4(e)	Ammonium exchange	Extracellular membrane			nh4[e] <=>							1		Exchange, extracellular
204					EX_o2(e)	O2 exchange	Extracellular membrane			o2[e] <=>							1		Exchange, extracellular
205					EX_pi(e)	Phosphate exchange	Extracellular membrane			pi[e] <=>							1		Exchange, extracellular
206					EX_pro-L(e)	L-Proline exchange	Extracellular membrane			pro_L[e] <=>							1		Exchange, extracellular
207					EX_pyr(e)	Pyruvate exchange	Extracellular membrane			pyr[e] <=>							1		Exchange, extracellular
208					EX_ser-L(e)	Exchange for Serine	Extracellular membrane			ser_L[e] <=>							1		Exchange, extracellular
209					EX_succ(e)	Succinate exchange	Extracellular membrane			succ[e] <=>							1		Exchange, extracellular
210					EX_thr-L(e)	L-Threonine exchange	Extracellular membrane			thr_L[e] <=>							1		Exchange, extracellular
211					FRUte	Fructose transport, extracellular	Extracellular membrane			fru[e] <=> fru[c]							1		Exchange, extracellular
212					GLCAt2	alpha-glucose transport, extracellular	Extracellular membrane			a-D-glucose[e] + h[e] --> a-D-glucose[c] + h[c]							0		Transport, extracellular
213					GLCBt2	beta-glucose transport, extracellular	Extracellular membrane			b-D-glucose[e] + h[e] --> b-D-glucose[c] + h[c]							0		Transport, extracellular
214					H2Ot5	H2O transport via diffusion, extracellular	Extracellular membrane			h2o[e] <=> h2o[c]							1		Transport, extracellular
215					H2St	H2S transport, extracellular	Extracellular membrane			h2s[e] <=> h2s[c]							1		Transport, extracellular
216					GLNt	L-glutamine transport in via proton symport	Extracellular membrane			h[e] + gln_L[e] <=> h[c] + gln_L[c]							1		Transport, extracellular
217					GLUt6	L-glutamate transport in via proton symport	Extracellular membrane			glu-L[e] + h[e] --> glu-L[c] + h[c]							0		Transport, extracellular
218					GLYT6	glycine transport, extracellular	Extracellular membrane			gly[c] + h[c] <=> gly[e] + h[e]							1		Transport, extracellular
219					HISt6	L-histidine transport in via proton symport	Extracellular membrane			h[e] + his_L[e] <=> h[c] + his_L[c]							1		Transport, extracellular
220					ILEt6	L-isoeucine transport in/out via proton symport	Extracellular membrane			h[e] + ile_L[e] <=> h[c] + ile_L[c]							1		Transport, extracellular
221					LEUt6	L-leucine transport in/out via proton symport	Extracellular membrane			h[e] + leu_L[e] <=> h[c] + leu_L[c]							1		Transport, extracellular
222					LYSt6	L-lysine transport in/out via proton symport	Extracellular membrane			h[e] + lys_L[e] <=> h[c] + lys_L[c]							1		Transport, extracellular
223					METt6	L-methionine transport in/out via proton symport	Extracellular membrane			h[e] + met_L[e] <=> h[c] + met_L[c]							1		Transport, extracellular
224					PHEt6	L-phenylalanine transport in/out via proton symport	Extracellular membrane			h[e] + phe_L[e] <=> h[c] + phe_L[c]							1		Transport, extracellular
225					NH4t2	ammonium transport via diffusion, extracellular	Extracellular membrane			h[e] + nh4[e] -> h[c] + nh4[c]							0		Transport, extracellular
226					O2t	O2 transport in via diffusion, extracellular	Extracellular membrane			o2[e] <=> o2[c]							1		Transport, extracellular
227					PIt6	phosphate transport in/out via proton symporter, extracellular	Extracellular membrane			h[e] + pi[e] <=> h[c] + pi[c]							1		Transport, extracellular
228					PROabc	L-proline transport in via ABC system	Extracellular membrane			atp[c] + h2o[c] + pro-L[e] --> adp[c] + h[c] + pi[c] + pro-L[c]							0		Transport, extracellular
229	146094682	LINJ_31_0910		Yes	PROt6	L-proline transport in via proton symport	Extracellular membrane		31:335737..337179_C	h[e] + pro-L[e] --> h[c] + pro-L[c]		A4I6I1					0		Transport, extracellular		L.major	PMID: 17319943	[86]
230					PYRt2	pyruvate reversible transport via proton symport	Extracellular membrane			h[c] + pyr[c] <=> h[e] + pyr[e]							1		Transport, extracellular
231					RIBt2	ribose transport in via proton symporter	Extracellular membrane			h[e] + rib-D[e] --> h[c] + rib-D[c]							0		Transport, extracellular
232					SERt6	Serine transport, extracellular	Extracellular membrane			ser-L[e] + h[e] <=> ser-L[c] + h[c]							1		Transport, extracellular
233					SUCCte	Succinate transport extracellular	Extracellular membrane			h[c] + succ[c] -> h[e] + succ[e]							0		Transport, extracellular
234					THRt6	L-threonine transport in via proton symport	Extracellular membrane			h[e] + thr-L[e] --> h[c] + thr-L[c]							0		Transport, extracellular
235					TRPabc	L-tryptophan transport via ABC system	Extracellular membrane			atp[c] + h2o[c] + trp_L[e] -> h[c] + adp[c] + pi[c] + trp_L[c]							0		Transport, extracellular
236					TYRabc	L-tyrosine transport via ABC system	Extracellular membrane			atp[c] + h2o[c] + tyr_L[e] -> h[c] + adp[c] + pi[c] + tyr_L[c]							0		Transport, extracellular
237					VALt6	L-valine transport in/out via proton symport	Extracellular membrane			h[e] + val_L[e] <=> h[c] + val_L[c]							1		Transport, extracellular
REFERENCES :
1. Louassini M, Foulquié MR, Benítez R, Adroher FJ (1999) Activity of key enzymes in glucose catabolism during the growth and metacyclogenesis of Leishmania infantum. Parasitol Res 85: 300–306.
2. Opperdoes FR, Borst P (1977) Localization of nine glycolytic enzymes in a microbody-like organelle in Trypanosoma brucei: The glycosome. FEBS Lett 80: 360–364.
3. Brotherton M-C, Racine G, Foucher AL, Drummelsmith J, Papadopoulou B, et al. (2010) Analysis of stage-specific expression of basic proteins in Leishmania infantum. J Proteome Res 9: 3842–3853.
4. Cáceres AJ, Quiñones W, Gualdrón M, Cordeiro A, Avilán L, et al. (2007) Molecular and biochemical characterization of novel glucokinases from Trypanosoma cruzi and Leishmania spp. Mol Biochem Parasitol 156: 235–245.
5. Cordeiro AT, Cáceres AJ, Vertommen D, Concepción JL, Michels P a M, et al. (2007) The Crystal Structure of Trypanosoma cruzi Glucokinase Reveals Features Determining Oligomerization and Anomer Specificity of Hexose-phosphorylating Enzymes. J Mol Biol 372: 1215–1226.
6. Nyame K, Do-Thi CD, Opperdoes FR, Michels P a M (1994) Subcellular distribution and characterization of glucosephosphate isomerase in Leishmania mexicana mexicana. Mol Biochem Parasitol 67: 269–279.
7. Cordeiro AT, Michels P a M, Delboni LF, Thiemann OH (2004) The crystal structure of glucose-6-phosphate isomerase from Leishmania mexicana reveals novel active site features. Eur J Biochem 271: 2765–2772.
8. Coombs GH, Craft JA, Hart DT (1982) A comparative study of Leishmania mexicana amastigotes and promastigotes. Enzyme activities and subcellular locations. Mol Biochem Parasitol 5: 199–211.
9. López C, Chevalier N, Hannaert V, Rigden DJ, Michels PAM, et al. (2002) Leishmania donovani phosphofructokinase. Eur J Biochem 269: 3978–3989.
10. Aguilar Z, Urbina JA (1986) The phosphofructokinase of Trypanosoma (Schizotrypanum) cruzi: purification and kinetic mechanism. Mol Biochem Parasitol 21: 103–111.
11. De Walque S, Opperdoes FR, Michels PAM (1999) Cloning and characterization of Leishmania mexicana fructose-1, 6-bisphosphate aldolase. Mol Biochem Parasitol 103: 279–283.
12. Alahuhta M, Wierenga RK (2010) Atomic resolution crystallography of a complex of triosephosphate isomerase with a reaction-intermediate analog: new insight in the proton transfer reaction mechanism. Proteins 78: 1878–1888.
13. Kumar K, Bhargava P, Roy U (2012) Cloning, overexpression and characterization of Leishmania donovani triosephosphate isomerase. Exp Parasitol 130: 430–436.
14. Kushawaha PK, Gupta R, Tripathi CDP, Khare P, Jaiswal AK, et al. (2012) Leishmania donovani Triose Phosphate Isomerase: A Potential Vaccine Target against Visceral Leishmaniasis. PLoS One 7: e45766.
15. Olivares-Illana V, Rodríguez-Romero A, Becker I, Berzunza M, García J, et al. (2007) Perturbation of the dimer interface of triosephosphate isomerase and its effect on Trypanosoma cruzi. PLoS Negl Trop Dis 1: e1.
16. Kohl L, Callens M, Wierenga RK, Opperdoes FR, Michels PAM (1994) Triose-phosphate isomerase of Leishmania mexicana mexicana Cloning and characterization of the gene, overexpression in Escherichia coli and analysis of the protein. Eur J Biochem 220: 331–338.
17. Hannaert V, Blaauw M, Kohl L, Allert S, Opperdoes FR, et al. (1992) Molecular analysis of the cytosolic and glycosomal glyceraldehyde-3-phosphate dehydrogenase in Leishmania mexicana. Mol Biochem Parasitol 55: 115–126.
18. Hannaert V, Callens M, Opperdoes FR, Michels P a (1994) Purification and characterization of the native and the recombinant Leishmania mexicana glycosomal glyceraldehyde-3-phosphate dehydrogenase. Eur J Biochem 225: 143–149.
19. Kim H, Feil IK, Verlinde CLMJ, Petra PH, Hol WGJ (1995) Crystal structure of glycosomal glyceraldehyde-3-phosphate dehydrogenase from Leishmania mexicana: implications for structure-based drug design and a new position for the inorganic phosphate binding site. Biochemistry 34: 14975–14986.
20. Michels PAM, Marchand M, Kohl L, Allert S, Wierenga RK, et al. (1991) The cytosolic and glycosomal isoenzymes of glyceraldehyde-3-phosphate dehydrogenase in Trypanosoma brucei have a distant evolutionary relationship. 428: 421–428.
21. Adjé C a., Opperdoes FR, Michels P a M (1997) Organization, sequence and stage-specific expression of the phosphoglycerate kinase genes of Leishmania mexicana mexicana. Mol Biochem Parasitol 90: 155–168.
22. Concepción JL, Adjé C a., Quiñones W, Chevalier N, Dubourdieu M, et al. (2001) The expression and intracellular distribution of phosphoglycerate kinase isoenzymes in Trypanosoma cruzi. Mol Biochem Parasitol 118: 111–121.
23. Opperdoes FR, Szikora JP (2006) In silico prediction of the glycosomal enzymes of Leishmania major and trypanosomes. Mol Biochem Parasitol 147: 193–206.
24. Nowicki MW, Kuaprasert B, McNae IW, Morgan HP, Harding MM, et al. (2009) Crystal Structures of Leishmania mexicana Phosphoglycerate Mutase Suggest a One-Metal Mechanism and a New Enzyme Subclass. J Mol Biol 394: 535–543.
25. Poonperm B, Guerra DG, McNae IW, Fothergill-Gilmore LA, Walkinshaw MD (2003) Expression, purification, crystallization and preliminary crystallographic analysis of Leishmania mexicana phosphoglycerate mutase. Acta Crystallogr Sect D Biol Crystallogr 59: 1313–1316.
26. Guerra DG, Vertommen D, Fothergill-Gilmore LA, Opperdoes FR, Michels PAM (2004) Characterization of the cofactor-independent phosphoglycerate mutase from Leishmania mexicana mexicana. Histidines that coordinate the two metal ions in the active site show different susceptibilities to irreversible chemical modification. Eur J Biochem 271: 1798–1810.
27. Quiñones W, Peña P, Domingo-Sananes M, Cáceres A, Michels P a M, et al. (2007) Leishmania mexicana: molecular cloning and characterization of enolase. Exp Parasitol 116: 241–251.
28. Ernest I, Callens M, Opperdoes FR, Michels PAM (1994) Pyruvate kinase of Leishmania mexicana mexicana Cloning and analysis of the gene, overexpression in Escherichia coli and characterization of the enzyme. Mol Biochem Parasitol 64: 43–54.
29. Adroher FJ, Osuna A, Lupiáñez JA (1987) Fructose 1, 6-bisphosphatase activity in two Trypanosoma cruzi morphological forms. J Parasitol: 438–441.
30. Cannata JJB, Valle E, Docampo R, Cazzulo JJ (1982) Subcellular localization of phosphoenolpyruvate carboxykinase in the trypanosomatids Trypanosoma cruzi and Crithidia fasciculata. Mol Biochem Parasitol 6: 151–160.
31. Mottram JC, Coombs GH (1985) Purification of particulate malate dehydrogenase and phosphoenol pyruvate carboxykinase from Leishmania mexicana mexicana. Biochim Biophys Acta (BBA)-Protein Struct Mol Enzymol 827: 310–319.
32. Cuervo P, de Jesus JB, Junqueira M, Mendonca-Lima L, Gonzalez LJ, et al. (2007) Proteome analysis of Leishmania (Viannia) braziliensis by two-dimensional gel electrophoresis and mass spectrometry. Mol Biochem Parasitol 154: 6–21.
33. Panigrahi AK, Zíková A, Dalley RA, Acestor N, Ogata Y, et al. (2008) Mitochondrial complexes in Trypanosoma brucei: a novel complex and a unique oxidoreductase complex. Mol Cell Proteomics 7: 534–545.
34. Diaz F, Komuniecki R (1995) Pyruvate dehydrogenase complex from the primitive insect trypanosomatid, Crithidia fasciculata: dihydrolipoyl dehydrogenase-binding protein has multiple lipoyl domains. Mol Biochem Parasitol 75: 87–97.
35. Schöneck R, Billaut-Mulot O, Numrich P, Ouaissi MA, Krauth-Siegel RL (1997) Cloning, sequencing and functional expression of dihydrolipoamide dehydrogenase from the human pathogen Trypanosoma cruzi. Eur J Biochem 243: 739–747.
36. Bringaud F, Rivière L, Coustou V (2006) Energy metabolism of trypanosomatids: adaptation to available carbon sources. Mol Biochem Parasitol 149: 1–9.
37. Bringaud F, Peris M, Zen KH, Simpson L (1995) Characterization of two nuclear-encoded protein components of mitochondrial ribonucleoprotein complexes from Leishmania tarentolae. Mol Biochem Parasitol 71: 65–79.
38. Rivière L, van Weelden SWH, Glass P, Vegh P, Coustou V, et al. (2004) Acetyl:succinate CoA-transferase in procyclic Trypanosoma brucei. Gene identification and role in carbohydrate metabolism. J Biol Chem 279: 45337–45346.
39. Tielens a. GM, van Grinsven KWA, Henze K, van Hellemond JJ, Martin W (2010) Acetate formation in the energy metabolism of parasitic helminths and protists. Int J Parasitol 40: 387–397.
40. Van Hellemond JJ, Opperdoes FR, Tielens AG (1998) Trypanosomatidae produce acetate via a mitochondrial acetate:succinate CoA transferase. Proc Natl Acad Sci U S A 95: 3036–3041.
41. Louassini M, Foulquié M, Benítez R, Adroher J (1999) Citric-acid cycle key enzyme activities during in vitro growth and metacyclogenesis of Leishmania infantum promastigotes. J Parasitol 85: 595–602.
42. Saas J, Ziegelbauer K, von Haeseler A, Fast B, Boshart M (2000) A developmentally regulated aconitase related to iron-regulatory protein-1 is localized in the cytoplasm and in the mitochondrion of Trypanosoma brucei. J Biol Chem 275: 2745–2755.
43. Adroher F-J, Osuna A, Lupianez JA(1988) Differential Energetic Metabolism during Trypanosoma cruzi Differentiation I. Citrate synthase, NADP-Isocitrate dehydrogenase, and Succinate dehydrogenase. 26: 5–11.
44. Leroux AE, Maugeri DA, Cazzulo JJ, Nowicki C (2011) Functional characterization of NADP-dependent isocitrate dehydrogenase isozymes from Trypanosoma cruzi. Mol Biochem Parasitol 177: 61–64.
45. Millerioux Y, Morand P, Biran M, Mazet M, Moreau P, et al. (2012) ATP Synthesis-coupled and -uncoupled Acetate Production from Acetyl-CoA by Mitochondrial Acetate:Succinate CoA-transferase and Acetyl-CoA Thioesterase in Trypanosoma. J Biol Chem 287: 17186–17197.
46. Feliciano PR, Gupta S, Dyszy F, Dias-Baruffi M, Costa-Filho AJ, et al. (2012) Fumarate hydratase isoforms of Leishmania major: Subcellular localization, structural and kinetic properties. Int J Biol Macromol 51: 25–31.
47. Besteiro S, Biran M, Biteau N, Coustou V, Baltz T, et al. (2002) Succinate secreted by Trypanosoma brucei is produced by a novel and unique glycosomal enzyme, NADH-dependent fumarate reductase. J Biol Chem 277: 38001–38012.
48. Michels PAM, Bringaud F, Herman M, Hannaert V (2006) Metabolic functions of glycosomes in trypanosomatids. Biochim Biophys Acta - Mol Cell Res 1763: 1463–1477.
49. Leroux A, Fleming-Canepa X, Aranda A, Maugeri D, Cazzulo JJ, et al. (2006) Functional characterization and subcellular localization of the three malate dehydrogenase isozymes in Leishmania spp. Mol Biochem Parasitol 149: 74–85.
50. Coustou V, Besteiro S, Rivière L, Biran M, Biteau N, et al. (2005) A mitochondrial NADH-dependent fumarate reductase involved in the production of succinate excreted by procyclic Trypanosoma brucei. J Biol Chem 280: 16559–16570.
51. Heise N, Opperdoes FR (1999) Purification, localisation and characterisation of glucose-6-phosphate dehydrogenase of Trypanosoma brucei. Mol Biochem Parasitol 99: 21–32.
52. Zemanová E, Jirků M, Mauricio IL, Horák A, Miles M a., et al. (2007) The Leishmania donovani complex: Genotypes of five metabolic enzymes (ICD, ME, MPI, G6PDH, and FH), new targets for multilocus sequence typing. Int J Parasitol 37: 149–160.
53. Hannaert V, Saavedra E, Duffieux F, Szikora J-P, Rigden DJ, et al. (2003) Plant-like traits associated with metabolism of Trypanosoma parasites. Proc Natl Acad Sci 100: 1067–1071.
54. Duffieux F, Van Roy J, Michels P a, Opperdoes FR (2000) Molecular characterization of the first two enzymes of the pentose-phosphate pathway of Trypanosoma brucei. Glucose-6-phosphate dehydrogenase and 6-phosphogluconolactonase. J Biol Chem 275: 27559–27565.
55. Mauricio IL, Yeo M, Baghaei M, Doto D, Pratlong F, et al. (2006) Towards multilocus sequence typing of the Leishmania donovani complex: Resolving genotypes and haplotypes for five polymorphic metabolic enzymes (ASAT, GPI, NH1, NH2, PGD). Int J Parasitol 36: 757–769.
56. González D, Pérez JL, Serrano ML, Igoillo-Esteve M, Cazzulo JJ, et al. (2010) The 6-phosphogluconate dehydrogenase of Leishmania (Leishmania) mexicana: gene characterization and protein structure prediction. J Mol Microbiol Biotechnol 19: 213–223.
57. Maugeri D a, Cazzulo JJ (2004) The pentose phosphate pathway in Trypanosoma cruzi. FEMS Microbiol Lett 234: 117–123.
58. Veitch NJ, Maugeri DA, Cazzulo JJ, Lindqvist Y, Barrett MP (2004) Transketolase from Leishmania mexicana has a dual subcellular localization. Biochem J 382: 759–767.
59. Ogbunude POJ, Lamour N, Barrett MP (2007) Molecular Cloning, Expression and Characterization of Ribokinase of Leishmania major. Acta Biochim Biophys Sin (Shanghai) 39: 462–466.
60. Lamerz A-C, Haselhorst T, Bergfeld AK, von Itzstein M, Gerardy-Schahn R (2006) Molecular cloning of the Leishmania major UDP-glucose pyrophosphorylase, functional characterization, and ligand binding analyses using NMR spectroscopy.
61. Turnock DC, Ferguson MA J (2007) Sugar nucleotide pools of Trypanosoma brucei, Trypanosoma cruzi, and Leishmania major. Eukaryot Cell 6: 1450–1463.
62. Damerow S, Lamerz A-C, Haselhorst T, Führing J, Zarnovican P, et al. (2010) Leishmania UDP-sugar pyrophosphorylase: the missing link in galactose salvage? J Biol Chem 285: 878–887.
63. Roper JR, Güther MLS, Macrae JI, Prescott AR, Hallyburton I, et al. (2005) The suppression of galactose metabolism in procylic form Trypanosoma brucei causes cessation of cell growth and alters procyclin glycoprotein structure and copy number. J Biol Chem 280: 19728–19736.
64. Garami A, Ilg T (2001) The role of phosphomannose isomerase in Leishmania mexicana glycoconjugate synthesis and virulence. J Biol Chem 276: 6566–6575.
65. Davis AJ, Perugini M a, Smith BJ, Stewart JD, Ilg T, et al. (2004) Properties of GDP-mannose pyrophosphorylase, a critical enzyme and drug target in Leishmania mexicana. J Biol Chem 279: 12462–12468.
66. Chevalier N, Bertrand L, Rider MH, Opperdoes FR, Rigden DJ, et al. (2005) 6-Phosphofructo-2-kinase and fructose-2,6-bisphosphatase in Trypanosomatidae. Molecular characterization, database searches, modelling studies and evolutionary analysis. FEBS J 272: 3542–3560.
67. Schaftingen E, Opperdoes FR, Hers H-G (1987) Effects of various metabolic conditions and of the trivalent arsenical melarsen oxide on the intracellular levels of fructose 2, 6-bisphosphate and of glycolytic intermediates in Trypanosoma brucei. Eur J Biochem 166: 653–661.
68. Leroux AE, Maugeri D a, Opperdoes FR, Cazzulo JJ, Nowicki C (2011) Comparative studies on the biochemical properties of the malic enzymes from Trypanosoma cruzi and Trypanosoma brucei. FEMS Microbiol Lett 314: 25–33.
69. Bringaud F, Baltz D, Baltz T (1998) Functional and molecular characterization of a glycosomal PPi-dependent enzyme in trypanosomatids: pyruvate, phosphate dikinase. Proc Natl Acad Sci U S A 95: 7963–7968.
70. Acosta H, Dubourdieu M, Quiñones W, Cáceres A, Bringaud F, et al. (2004) Pyruvate phosphate dikinase and pyrophosphate metabolism in the glycosome of Trypanosoma cruzi epimastigotes. Comp Biochem Physiol - B Biochem Mol Biol 138: 347–356.
71. Braly P, Simpson L, Kretzer F (1974) Isolation of kinetoplast-mitochondrial complexes from Leishmania tarentolae. J Protozool 21: 782-790.
72. Dey R, Meneses C, Salotra P, Kamhawi S, Nakhasi HL, et al. (2010) Characterization of a Leishmania stage-specific mitochondrial membrane protein that enhances the activity of cytochrome c oxidase and its role in virulence. Mol Microbiol 77: 399–414.
73. Mukkada AJ (1987) Respiratory chain components of Leishmania tropica promastigotes. J Protozool 26: 138–142.
74. Portal P, Villamil SF, Alonso GD, De Vas MG, Flawiá MM, et al. (2008) Multiple NADPH-cytochrome P450 reductases from Trypanosoma cruzi: Suggested role on drug resistance. Mol Biochem Parasitol 160: 42–51.
75. Duschak VG, Cazzulo JJ (1991) Subcellular localization of glutamate dehydrogenases and alanine aminotransferase in epimastigotes of Trypanosoma cruzi. FEMS Microbiol Lett 83: 131–135.
76. Barderi P, Campetella O, Frasch A, Santome J, Hellman U, et al. (1998) The NADP+ linked glutamate dehydrogenase from Trypanosoma cruzi: sequence, genomic organization and expression. Biochem J 330: 951–958.
77. Cazzulo JJ, de Cazzulo BMF, Higa AI, Segura EL (1979) NAD-linked glutamate dehydrogenase in Trypanosoma cruzi. Comp Biochem Physiol Part B Comp Biochem 64: 129–131.
78. Le Blancq SM, Lanham SM (1984) Aspartate aminotransferase in Leishmania is a broad-spectrum transaminase. Trans R Soc Trop Med Hyg 78: 373–375.
79. Cross GAM, Klein RA, Linstead DJ (1975) Utilization of amino acids by Trypanosoma brucei in culture: L-threonine as a precursor for acetate. Parasitology 71: 311–326.
80. Gagnon D, Foucher A, Girard I, Ouellette M (2006) Stage specific gene expression and cellular localization of two isoforms of the serine hydroxymethyltransferase in the protozoan parasite Leishmania. Mol Biochem Parasitol 150: 63–71.
81. Vatsyayan R, Roy U (2007) Molecular cloning and biochemical characterization of Leishmania donovani serine hydroxymethyltransferase. Protein Expr Purif 52: 433–440.
82. Nozaki T, Shigeta Y, Saito-Nakano Y, Imada M, Kruger WD (2001) Characterization of transsulfuration and cysteine biosynthetic pathways in the protozoan hemoflagellate, Trypanosoma cruzi. Isolation and molecular characterization of cystathionine beta-synthase and serine acetyltransferase from Trypanosoma. J Biol Chem 276: 6516–6523.
83. Müller M, Papadopoulou B (2010) Stage-specific expression of the glycine cleavage complex subunits in Leishmania infantum. Mol Biochem Parasitol 170: 17–27.
84. Marciano D, Santana M, Mantilla BS, Silber AM, Marino-Buslje C, et al. (2010) Biochemical characterization of serine acetyltransferase and cysteine desulfhydrase from Leishmania major. Mol Biochem Parasitol 173: 170–174.
85. Williams R, Westrop G, Coombs G (2009) Two pathways for cysteine biosynthesis in Leishmania major. Biochem J 420: 451–462.
86. Jackson AP (2007) Origins of amino acid transporter loci in trypanosomatid parasites. BMC Evol Biol 7: 26.
