# Supplementary material for: Dissecting Leishmania infantum Energy Metabolism - A Systems Perspective
Source: PLoS One. 2015 Sep 14;10(9):e0137976. doi: 10.1371/journal.pone.0137976 (PMC4569355; doi:10.1371/journal.pone.0137976)
Supplement: S3 Table — This excel file contains the detailed information of the growth phenotypes predicted from the model by keeping bounds of glucose and oxygen fixed to their optimal values. The predictions have been compared with the experimentally observed growth phenotypes listing their references beside growth phenotype prediction of every reaction considered in the model. (XLS) [file pone.0137976.s008.xls]

## Sheet: iAS142 reaction knockouts
Lethal phenotypes as obtained from reaction knockout analysis of iAS142 model
Single Reaction deletion	Non-trivial double reaction deletions
3PGt	FUMc,MALtg
ACONTm	FUMtg,MALtg
ADPtm	TKT2g,F6Ptg
AGLUtm	G6P_Atg,PGI2
ALATA_Lm	R5Ptg,E4Ptg
ALAtm	GLCBtg,HEXg
ASPTA1m	TKT2,E4Ptg
ATPSmm	PYK,SUCD2_u6m
ATPtm	PGI2,PGI1
Biomass_iAS142	S7Ptg,F6Ptg
CO2tm	PGI2,G6Ptg
CO2tp	TKT2,TKT2g
CSm	FBPg,PIt2p
CYOO6mm	TKT2g,TKT1g
CYOR_u6mm	SUCCtrm,PYK
CYSBS	FBPg,H2Otg
ENO	TKT1,S7Ptg
FBAg	ASPTA1,RPE
FRDg	R5Ptg,F6Ptg
FUMg	TKT1g,F6Ptg
FUMm	PGK,FBPg
FUMtm	GLUKg,GLCAtg
G5SADs	TKT2g,S7Ptg
G5SDr	MDH,RPE
G6PDH1	TKT1,F6Ptg
GAPDg	GLYTm,H2Otm
GLCBt2	PYRtm,PYK
GLU5K	13DPGt,PIt2p
GLUDx [m]	PGI1,G6Ptg
GLUDy	GAPD,RPE
H2Ot5	H2Otm,GHMTm
ICDHym	F6Ptg,E4Ptg
MAKGtm	TKT1g,E4Ptg
MDHg	G6P_Atg,G6Ptg
MDHm	SUCD2_u6m,NADHDHmm
ME1m	TKT1,TKT2g
NADPH_CYOR	GHMT,H2Otm
NH4t2	TKT2g,R5Ptg
NH4tm	H2Otm,SERtm
O2t	FUMc,FUMtg
O2trm	NADHDHmm,FRDm
P5CRr	GLCAtg,GLCBtg
PDHe1	H2Otm,MLTHFtm
PDHe2	G6P_Atg,PGI1
PDHe3	THFtm,H2Otm
PEPt	PGIg2,PGIg1
PFKg	TKT1,R5Ptg
PGDH	S7Ptg,E4Ptg
PGKg	TKT1,TKT1g
PGL	TKT2,F6Ptg
PGM	GLUKg,HEXg
PIt6	PGK,PIt2p
PItm	TKT1,E4Ptg
PPCKg
RPEg
RPI
Ru5ptg
SUCCtg
TAL
TPIg
TRPAS1a
