# Supplementary material for: Dissecting Leishmania infantum Energy Metabolism - A Systems Perspective
Source: PLoS One. 2015 Sep 14;10(9):e0137976. doi: 10.1371/journal.pone.0137976 (PMC4569355; doi:10.1371/journal.pone.0137976)
Supplement: S4 Table — The flux profiles of every non-essential amino acid (aspartate, proline, glutamate, alanine) supplemented with glucose separately and in combination are given in separate columns in the excel file. In order to give a comparison, the flux profile generated for the only glucose situation as a control has also been given. (XLS) [file pone.0137976.s009.xls]

## Sheet: Comparison of fluxes
	Effect of amino acids’ uptake supplemented with glucose uptake
Reaction Abbr.	' Glc'	'Glc + Asp'	'Glc + Pro'	'Glc + Glu'	'Glc + Ala'	'Glc+Ala+Asp+Glu+Pro'
'13DPGt'	29.8878	83.0921	31.63	148.966	50.9206	208.972
'3PGt'	263.582	288.5	263.874	334.138	326.243	378.631
'6PGCtg'	0	0	0	0	0	0
'A1E'	-310.607	0	-309.811	0	0	0
'ACALDtm'	1.92745e-14	3.26367e-14	1.35204e-27	-4.35769e-15	1.94381e-14	1.65453e-14
'ACCOAte'	-2.46636e-15	-9.20246e-15	1.75726e-15	-1.2117e-14	-7.31012e-16	-5.27179e-15
'ACONTc'	5.71536e-27	0	0	0	0	0
'ACONTm'	37.7422	58.8495	37.2228	15.4294	41.5376	12.1875
'ACS'	0	0	0	0	0	0
'ACt6'	-6.11649e-25	3.67303e-22	0	2.67332e-26	-1.19781e-25	0
'ACtm'	0	0	0	0	0	0
'ADPtm'	613.703	691.251	613.804	826.964	660.622	908.381
'AGLUtm'	-103.649	-45.5297	-103.764	-131.394	-62.8892	-148.89
'AKGDe1'	4.20984	22.1471	4.801	51.583	-1.47935e-26	37.9806
'AKGDe2'	4.20984	22.1471	4.801	51.583	0	37.9806
'ALATA_Lm'	-26.357	-28.8487	-26.3862	-33.4123	74.2898	12.1875
'ALAt2r'	0	0	0	0	106.939	50.0488
'ALAtm'	-26.357	-28.8487	-26.3862	-33.4123	74.2898	12.1875
'ALCDHm'	-1.92745e-14	-3.26367e-14	-1.35162e-27	4.35769e-15	-1.94381e-14	-1.65453e-14
'ALDD2xm'	0	0	0	0	0	0
'ALPROtm'	0	0	0	0	0	0
'ARGt'	0	0	0	0	0	0
'ASCTm'	0	0	0	0	0	0
'ASNN'	0	0	0	0	0	0
'ASNNg'	0	0	0	0	0	0
'ASNS3'	0	0	0	0	0	0
'ASNt6'	0	0	0	0	0	0
'ASNtg'	0	0	0	0	0	0
'ASPTA1'	77.4224	84.7418	77.5084	98.1469	30.4015	111.216
'ASPTA1m'	-103.649	-45.5297	-103.764	-131.394	-62.8892	-148.89
'ASPt6'	0	67.918	0	0	0	0
'ASPtg'	0	0	0	0	0	0
'ASPtm'	0	0	0	0	0	0
'ATPS'	660.305	691.88	659.896	774.962	638.682	809.284
'ATPSmm'	609.493	669.104	609.003	775.381	660.622	870.4
'ATPtm'	613.703	691.251	613.804	826.964	660.622	908.381
'Biomass_iAS142'	39.5335	43.2709	39.5774	50.1159	48.9715	56.7892
'CITtam'	0	0	0	0	0	0
'CO2t'	31.0511	-52.5903	32.1954	18.6168	54.1086	59.7471
'CO2tm'	-143.793	-227.544	-142.856	-131.283	-83.0753	-62.3556
'CO2tp'	205.87	174.954	204.39	149.9	175.617	129.69
'COAtm'	6.83892e-25	-7.10732e-22	2.33845e-27	-2.65221e-26	6.71933e-26	2.36028e-18
'CSc'	0	0	0	0	0	0
'CSm'	37.7422	58.8495	37.2228	15.4294	41.5376	12.1875
'CTL2'	0	0	0	0	0	0
'CYOO6mm'	106.058	125.974	105.921	132.071	136.888	133.754
'CYOR_u6mm'	161.196	178.674	161.425	232.006	253.006	261.414
'CYSBS'	-1000	-1000	-1000	-1000	-1000	-1000
'CYSS'	0	0	0	0	0	0
'CYSTL'	999.787	999.766	999.786	999.729	999.736	999.693
'CYSTS'	999.787	999.766	999.786	999.729	999.736	999.693
'CYSt6'	0	0	0	0	0	0
'D-LACte'	0	0	0	0	32.4877	0
'E4Ptg'	-489.582	-511.237	-491.292	-513.014	-454.475	-509.689
'ENO'	239.62	211.894	238.177	192.684	217.159	178.171
'ETOHtm'	-1.92745e-14	-3.26367e-14	-1.35162e-27	4.35769e-15	-1.94381e-14	-1.65453e-14
'EX_ACCOA(e)'	-2.46636e-15	-9.20246e-15	1.75726e-15	-1.2117e-14	-7.31012e-16	-5.27179e-15
'EX_ETOH(e)'	1.92745e-14	3.26367e-14	1.35162e-27	-4.35769e-15	1.94381e-14	1.65453e-14
'EX_ETOHt'	1.92745e-14	3.26367e-14	1.35162e-27	-4.35769e-15	1.94381e-14	1.65453e-14
'EX_FRU(e)'	0	0	0	0	0	0
'EX_HYDt'	1000	1000	1000	1000	1000	1000
'EX_a-D-glucose(e)'	0	0	0	0	0	0
'EX_ac(e)'	6.11649e-25	-3.67303e-22	0	-2.67332e-26	1.19781e-25	0
'EX_ala-L(e)'	0	0	0	0	-106.939	-50.0488
'EX_asn-L(e)'	0	0	0	0	0	0
'EX_asp-L(e)'	0	-67.918	0	0	0	0
'EX_b-D-glucose(e)'	-310.607	-309.122	-309.811	-331.657	-344.927	-356.999
'EX_co2(e)'	-31.0511	52.5903	-32.1954	-18.6168	-54.1086	-59.7471
'EX_cys-L(e)'	0	0	0	0	0	0
'EX_gln-L(e)'	0	0	0	0	0	0
'EX_glu-L(e)'	0	0	0	-78.6619	0	-73.9617
'EX_gly(e)'	0	0	0	0	0	0
'EX_h(e)'	1000	1000	1000	1000	1000	1000
'EX_h2o(e)'	468.54	446.037	466.216	489.797	500.122	526.988
'EX_lac-D(e)'	0	0	0	0	32.4877	0
'EX_nh4(e)'	-86.3293	-26.5727	-85.2774	-30.7762	0	0
'EX_o2(e)'	-106.058	-125.974	-105.921	-132.071	-136.888	-133.754
'EX_pi(e)'	-263.368	-288.267	-263.661	-333.867	-326.243	-378.324
'EX_pro-L(e)'	0	0	-1.14774	0	0	0
'EX_pyr(e)'	0	0	0	0	0	0
'EX_ser-L(e)'	0	0	0	0	0	0
'EX_succ(e)'	0	0	0	0	0	0
'EX_thr-L(e)'	-1.92745e-14	-3.26367e-14	-1.35242e-27	4.35769e-15	-1.94381e-14	-1.65453e-14
'F6Ptg'	1000	1000	1000	1000	1000	1000
'FBAg'	158.845	154.332	158.453	152.381	156.933	151.322
'FBP26'	0	0	0	0	0	0
'FBPg'	0	0	0	0	0	0
'FRDg'	27.8237	30.4541	27.8546	35.2716	67.2183	39.9682
'FRDm'	0	0	0	0	151.5	0
'FRUte'	0	0	0	0	0	0
'FRUtg'	0	0	0	0	0	0
'FUMc'	-89.6062	-115.617	-89.1444	-81.1764	1.15573	-36.6404
'FUMg'	-27.8237	-30.4541	-27.8546	-35.2716	-67.2183	-39.9682
'FUMm'	68.309	109.845	68.41	100.425	8.27522e-15	37.9806
'FUMtg'	0	0	0	0	0	0
'FUMtm'	64.0992	87.6982	63.609	48.8417	-32.7522	2.92769e-14
'G5SADs'	1.14647	1.25486	1.18856e-26	1.45336	1.42017	1.64689
'G5SDr'	1.14647	1.25486	1.19267e-26	1.45336	1.42017	1.64689
'G6PDH1'	31.0259	0	29.3387	-1.9562e-25	38.4328	7.5873
'G6PDHg'	0	0	0	0	0	0
'G6PEg'	1000	-1.49002e-13	1000	-1.49002e-13	1000	-1.49002e-13
'G6P_Atg'	-310.607	-1000	-309.811	-1000	1.49002e-13	-1000
'G6Ptg'	-351.573	356.447	-350.254	333.738	-733.518	304.012
'GALKx'	0	0	0	0	0	0
'GALU'	0	0	0	0	0	0
'GALtg'	0	0	0	0	0	0
'GAPD'	77.4224	84.7418	77.5084	98.1469	30.4015	111.216
'GAPDg'	233.694	205.408	232.244	185.172	275.323	169.658
'GCCb'	0	0	0	0	0	0
'GCCm'	0	0	0	0	0	0
'GHMT'	-258.084	-218.794	-258.402	-42.9194	-181.43	75.5522
'GHMTm'	258.084	218.794	258.402	42.9194	181.43	-75.5522
'GLCAt2'	0	0	0	0	0	0
'GLCAtg'	310.607	0	309.811	0	0	0
'GLCBt2'	310.607	309.122	309.811	331.657	344.927	356.999
'GLCBtg'	0	309.122	0	331.657	344.927	356.999
'GLNSm'	0	0	0	0	0	0
'GLNt'	0	0	0	0	0	0
'GLNtm'	0	0	0	0	0	0
'GLU5K'	1.14647	1.25486	0	1.45336	1.42017	1.64689
'GLUDx [m]'	-26.357	-28.8487	-26.3862	-33.4123	74.2898	12.1875
'GLUDy'	-59.7589	2.50971	-58.6774	2.90672	-74.0253	-11.8808
'GLUKg'	0	309.122	0	331.657	344.927	356.999
'GLUT'	0	0	0	0	0	0
'GLUt6'	0	0	0	78.6619	0	73.9617
'GLYTm'	-258.084	-218.794	-258.402	-42.9194	-181.43	75.5522
'GLYt6'	0	0	0	0	0	0
'H2Ot5'	-468.54	-446.037	-466.216	-489.797	-500.122	-526.988
'H2Otg'	-27.8237	-30.4541	-27.8546	-35.2716	-67.2183	-39.9682
'H2Otm'	-1000	-1000	-1000	-1000	-1000	-1000
'H2St'	0	0	0	0	0	0
'HEX4g'	0	0	0	0	0	0
'HEX7g'	0	0	0	0	0	0
'HEXg'	310.607	0	309.811	0	0	0
'HISt6'	0	0	0	0	0	0
'ICDHyc'	5.71598e-27	6.18074e-23	0	0	0	0
'ICDHym'	37.7422	58.8495	37.2228	15.4294	41.5376	12.1875
'ILEt6'	0	0	0	0	0	0
'LACDtg'	0	-5.15311e-22	0	-2.32458e-25	-32.4877	0
'LDH_Dg'	0	-5.15311e-22	0	-2.32458e-25	-32.4877	0
'LEUt6'	0	0	0	0	0	0
'LPROtm'	0	0	0	0	0	0
'LYSt6'	0	0	0	0	0	0
'MAKGtm'	137.181	82.2321	136.186	95.2402	104.427	123.097
'MALtg'	178.047	144.5	176.535	114.629	108.398	89.7218
'MALtm'	0	0	0	0	0	0
'MAN1PT1'	0	0	0	0	0	0
'MAN1ptg'	-1000	-1000	-1000	-1000	-1000	-1000
'MAN6PI'	0	5.18618e-14	0	0	0	-6.31698e-14
'MAN6Ptg'	1000	1000	1000	1000	1000	1000
'MANtg'	0	0	0	0	0	0
'MDH'	-77.4224	-84.7418	-77.5084	-98.1469	-30.4015	-111.216
'MDHg'	-205.87	-174.954	-204.39	-149.9	-175.617	-129.69
'MDHm'	141.391	104.379	140.987	146.823	104.427	161.077
'ME1m'	64.0992	87.6982	63.609	48.8417	0	0
'METt6'	0	0	0	0	0	0
'MLTHFtm'	-258.084	-218.794	-258.402	-42.9194	-181.43	75.5522
'NADHDHmm'	156.986	156.527	156.624	180.423	68.7542	223.433
'NADPH_CYOR'	101.841	146.548	100.832	64.2711	41.5376	12.1875
'NH4t2'	86.3293	26.5727	85.2774	30.7762	0	0
'NH4tg'	0	0	0	0	0	0
'NH4tm'	26.357	28.8487	26.3862	33.4123	-74.2898	-12.1875
'O2t'	106.058	125.974	105.921	132.071	136.888	133.754
'O2trm'	106.058	125.974	105.921	132.071	136.888	133.754
'OAtm'	0	0	0	0	0	0
'P5CRr'	1.14647	1.25486	1.18726e-26	1.45336	1.42017	1.64689
'PDHe1'	37.7422	58.8495	37.2228	15.4294	41.5376	12.1875
'PDHe2'	37.7422	58.8495	37.2228	15.4294	41.5376	12.1875
'PDHe3'	41.952	80.9966	42.0238	67.0124	41.5376	50.1681
'PEPt'	205.87	174.954	204.39	149.9	175.617	129.69
'PFK26'	-8.21704e-24	2.77309e-22	7.8349e-27	6.63439e-27	-4.34711e-26	0
'PFKg'	158.845	154.332	158.453	152.381	156.933	151.322
'PGCDr'	0	0	0	0	0	0
'PGDH'	31.0259	-1.30454e-22	29.3387	-1.95376e-25	38.4328	7.5873
'PGI1'	291.857	979.477	291.039	976.23	-23.2272	973.065
'PGI2'	301.796	-376.97	302.144	-357.508	671.858	-338.534
'PGIg1'	-1000	-1000	-1000	-1000	-1000	-1000
'PGIg2'	648.427	665.569	649.746	665.395	611.409	661.011
'PGK'	-47.5346	-1.64967	-45.8784	50.8188	20.5191	97.7564
'PGKg'	263.582	288.5	263.874	334.138	326.243	378.631
'PGL'	31.0259	0	29.3387	0	38.4328	7.5873
'PGLg'	0	0	0	0	0	0
'PGM'	-274.825	-250.427	-273.421	-237.312	-260.768	-228.742
'PGMT'	0	0	0	0	0	0
'PHEt6'	0	0	0	0	0	0
'PIt2p'	233.694	205.408	232.244	185.172	275.323	169.658
'PIt6'	263.368	288.267	263.661	333.867	326.243	378.324
'PItm'	613.703	691.251	613.804	826.964	660.622	908.381
'PMANM'	1000	1000	1000	1000	1000	1000
'PMANMg'	-1000	-1000	-1000	-1000	-1000	-1000
'PPCKg'	-205.87	-174.954	-204.39	-149.9	-175.617	-129.69
'PPDKg'	0	0	0	0	0	0
'PPItm'	0	0	0	0	0	0
'PROabc'	0	0	0	0	0	0
'PROt6'	0	0	1.14774	0	0	7.26262e-20
'PYK'	0.213481	0.233663	0.213718	0.270626	0	0.306662
'PYRt2'	0	0	0	0	0	0
'PYRtg'	0	5.15328e-22	0	2.32332e-25	32.4877	0
'PYRtm'	-3.943e-13	-4.56178e-13	-5.23659e-13	-1.35167e-13	-32.7522	-1.86375e-13
'R5Ptg'	405.587	407.981	406.63	393.424	415.931	376.704
'RBK_Dg'	0	0	0	0	0	0
'RBLtg'	0	0	0	0	0	0
'RIBK'	0	0	0	0	0	0
'RIBt2'	0	0	0	0	0	0
'RPE'	71.0351	66.431	70.5401	76.9396	22.4894	89.7137
'RPEg'	-83.9955	-103.256	-84.6626	-119.59	-38.5438	-132.985
'RPI'	-11.1419	-0.875515	-10.5804	-1.01401	-13.8018	-3.67814
'Ru5ptg'	-83.9955	-103.256	-84.6626	-119.59	-38.5438	-132.985
'S7Ptg'	-405.587	-407.981	-406.63	-393.424	-415.931	-376.704
'SERAT'	6.82746e-25	-7.10623e-22	2.28862e-27	-1.32888e-26	6.72558e-26	2.36029e-18
'SERt6'	0	0	0	0	0	0
'SERtm'	258.084	218.794	258.402	42.9194	181.43	-75.5522
'SUCCte'	0	0	0	0	0	0
'SUCCtg'	-27.8237	-30.4541	-27.8546	-35.2716	-67.2183	-39.9682
'SUCCtrm'	0	0	0	0	32.7522	0
'SUCD1rm'	0	0	0	0	0	0
'SUCD2_u6m'	4.20984	22.1471	4.801	51.583	184.252	37.9806
'SUCOADPm'	-4.20984	-22.1471	-4.801	-51.583	-7.69488e-28	-37.9806
'TAL'	-24.1023	-37.7005	-24.7029	-43.6643	-29.8563	-46.9494
'THFtm'	258.084	218.794	258.402	42.9194	181.43	-75.5522
'THRA'	1.92745e-14	3.26367e-14	1.35219e-27	-4.35769e-15	1.94381e-14	1.65453e-14
'THRt6'	1.92745e-14	3.26367e-14	1.35242e-27	-4.35769e-15	1.94381e-14	1.65453e-14
'TKT1'	-394.445	-407.105	-396.049	-392.41	-402.13	-373.026
'TKT1g'	405.587	407.981	406.63	393.424	415.931	376.704
'TKT2'	465.48	473.536	466.589	469.35	424.619	462.74
'TKT2g'	-489.582	-511.237	-491.292	-513.014	-454.475	-509.689
'TPIg'	158.845	154.332	158.453	152.381	156.933	151.322
'TRPAS1a'	1000	1000	1000	1000	1000	1000
'TRPabc'	0	0	0	0	0	0
'TYRabc'	0	0	0	0	0	0
'UDPG4Ex'	0	0	0	0	0	0
'UDPGtg'	0	0	0	0	0	0
'USPx'	0	0	0	0	0	0
'VALt6'	0	0	0	0	0	0
'XYLKg'	0	0	0	0	0	0
'XYLUtg'	0	0	0	0	0	0
'accoatm'	2.46636e-15	9.20246e-15	-1.75726e-15	1.2117e-14	7.31012e-16	5.26943e-15
