# Supplementary material for: Dissecting Leishmania infantum Energy Metabolism - A Systems Perspective
Source: PLoS One. 2015 Sep 14;10(9):e0137976. doi: 10.1371/journal.pone.0137976 (PMC4569355; doi:10.1371/journal.pone.0137976)
Supplement: S5 Table — The excel file contains the flux distributions obtained from the model by considering the two biomass objective functions. This was done to explain the importance of choosing a biomass objective and how it might affect the model predictions. (XLS) [file pone.0137976.s010.xls]

## Sheet: Biomass iJJ142 vs iSR215 Biomas
Comparison of flux profiles generated for Biomass_iAS142 and iSR215 biomass
Reaction abbr.	Biomass_iAS142 (Flux distribution)	iSR215 biomass (Flux distribution)
'13DPGt'	29.8878	-245.4
'3PGt'	263.582	114.1
'6PGCtg'	0	0
'A1E'	-310.607	0
'ACALDtm'	1.92745e-14	0
'ACCOAte'	-2.46636e-15	0
'ACONTc'	5.71536e-27	0
'ACONTm'	37.7422	36.5
'ACS'	0	0
'ACt6'	-6.11649e-25	-332.3
'ACtm'	0	0
'ADPtm'	613.703	969.6
'AGLUtm'	-103.649	36.5
'AKGDe1'	4.20984	0
'AKGDe2'	4.20984	0
'ALATA_Lm'	-26.357	0
'ALAt2r'	0	0
'ALAtm'	-26.357	0
'ALCDHm'	-1.92745e-14	0
'ALDD2xm'	0	0
'ALPROtm'	0	0
'ARGt'	0	0
'ASCTm'	0	0
'ASNN'	0	0
'ASNNg'	0	0
'ASNS3'	0	0
'ASNt6'	0	0
'ASNtg'	0	0
'ASPTA1'	77.4224	-36.5
'ASPTA1m'	-103.649	36.5
'ASPt6'	0	0
'ASPtg'	0	0
'ASPtm'	0	0
'ATPS'	660.305	0
'ATPSmm'	609.493	969.6
'ATPtm'	613.703	969.6
'Biomass_iAS142'	39.5335	29.5
'CITtam'	0	0
'CO2t'	31.0511	-674.8
'CO2tm'	-143.793	-503.7
'CO2tp'	205.87	125.7
'COAtm'	6.83892e-25	394.2
'CSc'	0	0
'CSm'	37.7422	36.5
'CTL2'	0	0
'CYOO6mm'	106.058	233.6
'CYOR_u6mm'	161.196	430.7
'CYSBS'	-1000	-332.3
'CYSS'	0	332.3
'CYSTL'	999.787	0
'CYSTS'	999.787	0
'CYSt6'	0	0
'D-LACte'	0	233.8
'E4Ptg'	-489.582	-632.7
'ENO'	239.62	144.6
'ETOHtm'	-1.92745e-14	0
'EX_ACCOA(e)'	-2.46636e-15	0
'EX_ETOH(e)'	1.92745e-14	0
'EX_ETOHt'	1.92745e-14	0
'EX_FRU(e)'	0	0
'EX_HYDt'	1000	144.8
'EX_a-D-glucose(e)'	0	0
'EX_ac(e)'	6.11649e-25	332.3
'EX_ala-L(e)'	0	0
'EX_asn-L(e)'	0	0
'EX_asp-L(e)'	0	0
'EX_b-D-glucose(e)'	-310.607	-172.2
'EX_co2(e)'	-31.0511	674.8
'EX_cys-L(e)'	0	0
'EX_gln-L(e)'	0	0
'EX_glu-L(e)'	0	0
'EX_gly(e)'	0	0
'EX_h(e)'	1000	-578.4
'EX_h2o(e)'	468.54	1000
'EX_lac-D(e)'	0	233.8
'EX_nh4(e)'	-86.3293	-238.1
'EX_o2(e)'	-106.058	-233.6
'EX_pi(e)'	-263.368	-162.5
'EX_pro-L(e)'	0	0
'EX_pyr(e)'	0	-716.4
'EX_ser-L(e)'	0	0
'EX_succ(e)'	0	0
'EX_thr-L(e)'	-1.92745e-14	0
'F6Ptg'	1000	1000
'FBAg'	158.845	67.6
'FBP26'	0	0
'FBPg'	0	0
'FRDg'	27.8237	0
'FRDm'	0	430.7
'FRUte'	0	0
'FRUtg'	0	0
'FUMc'	-89.6062	-910.8
'FUMg'	-27.8237	874.3
'FUMm'	68.309	36.5
'FUMtg'	0	-874.3
'FUMtm'	64.0992	36.5
'G5SADs'	1.14647	0
'G5SDr'	1.14647	0
'G6PDH1'	31.0259	212.7
'G6PDHg'	0	0
'G6PEg'	1000	1000
'G6P_Atg'	-310.607	528.2
'G6Ptg'	-351.573	-1000
'GALKx'	0	0
'GALU'	0	0
'GALtg'	0	0
'GAPD'	77.4224	-178.2
'GAPDg'	233.694	359.5
'GCCb'	0	0
'GCCm'	0	0
'GHMT'	-258.084	363.8
'GHMTm'	258.084	-363.8
'GLCAt2'	0	0
'GLCAtg'	310.607	0
'GLCBt2'	310.607	172.2
'GLCBtg'	0	172.2
'GLNSm'	0	0
'GLNt'	0	0
'GLNtm'	0	0
'GLU5K'	1.14647	0
'GLUDx [m]'	-26.357	0
'GLUDy'	-59.7589	0
'GLUKg'	0	172.2
'GLUT'	0	0
'GLUt6'	0	0
'GLYTm'	-258.084	363.8
'GLYt6'	0	0
'H2Ot5'	-468.54	-1000
'H2Otg'	-27.8237	874.3
'H2Otm'	-1000	-1000
'H2St'	0	0
'HEX4g'	0	0
'HEX7g'	0	0
'HEXg'	310.607	0
'HISt6'	0	0
'ICDHyc'	5.71598e-27	0
'ICDHym'	37.7422	36.5
'ILEt6'	0	0
'LACDtg'	0	-233.8
'LDH_Dg'	0	-233.8
'LEUt6'	0	0
'LPROtm'	0	0
'LYSt6'	0	0
'MAKGtm'	137.181	0
'MALtg'	178.047	1000
'MALtm'	0	0
'MAN1PT1'	0	0
'MAN1ptg'	-1000	-1000
'MAN6PI'	0	0
'MAN6Ptg'	1000	1000
'MANtg'	0	0
'MDH'	-77.4224	-89.2
'MDHg'	-205.87	-125.7
'MDHm'	141.391	0
'ME1m'	64.0992	36.5
'METt6'	0	0
'MLTHFtm'	-258.084	363.8
'NADHDHmm'	156.986	0
'NADPH_CYOR'	101.841	73
'NH4t2'	86.3293	238.1
'NH4tg'	0	0
'NH4tm'	26.357	0
'O2t'	106.058	233.6
'O2trm'	106.058	233.6
'OAtm'	0	0
'P5CRr'	1.14647	0
'PDHe1'	37.7422	430.7
'PDHe2'	37.7422	430.7
'PDHe3'	41.952	430.7
'PEPt'	205.87	125.7
'PFK26'	-8.21704e-24	0
'PFKg'	158.845	67.6
'PGCDr'	0	0
'PGDH'	31.0259	212.7
'PGI1'	291.857	-528.2
'PGI2'	301.796	766.3
'PGIg1'	-1000	-471.8
'PGIg2'	648.427	172.2
'PGK'	-47.5346	-67.2
'PGKg'	263.582	114.1
'PGL'	31.0259	212.7
'PGLg'	0	0
'PGM'	-274.825	-144.6
'PGMT'	0	0
'PHEt6'	0	0
'PIt2p'	233.694	359.5
'PIt6'	263.368	162.5
'PItm'	613.703	969.6
'PMANM'	1000	1000
'PMANMg'	-1000	-1000
'PPCKg'	-205.87	-125.7
'PPDKg'	0	0
'PPItm'	0	0
'PROabc'	0	0
'PROt6'	0	0
'PYK'	0.213481	0
'PYRt2'	0	-716.4
'PYRtg'	0	233.8
'PYRtm'	-3.943e-13	394.2
'R5Ptg'	405.587	857
'RBK_Dg'	0	0
'RBLtg'	0	0
'RIBK'	0	0
'RIBt2'	0	0
'RPE'	71.0351	-95.2
'RPEg'	-83.9955	224.3
'RPI'	-11.1419	-83.6
'Ru5ptg'	-83.9955	224.3
'S7Ptg'	-405.587	-857
'SERAT'	6.82746e-25	332.3
'SERt6'	0	0
'SERtm'	258.084	-363.8
'SUCCte'	0	0
'SUCCtg'	-27.8237	0
'SUCCtrm'	0	0
'SUCD1rm'	0	0
'SUCD2_u6m'	4.20984	430.7
'SUCOADPm'	-4.20984	0
'TAL'	-24.1023	70.4
'THFtm'	258.084	-363.8
'THRA'	1.92745e-14	0
'THRt6'	1.92745e-14	0
'TKT1'	-394.445	-786.6
'TKT1g'	405.587	857
'TKT2'	465.48	691.4
'TKT2g'	-489.582	-632.7
'TPIg'	158.845	67.6
'TRPAS1a'	1000	0
'TRPabc'	0	0
'TYRabc'	0	0
'UDPG4Ex'	0	0
'UDPGtg'	0	0
'USPx'	0	0
'VALt6'	0	0
'XYLKg'	0	0
'XYLUtg'	0	0
'accoatm'	2.46636e-15	-394.2
