# Supplementary material for: Dissecting Leishmania infantum Energy Metabolism - A Systems Perspective
Source: PLoS One. 2015 Sep 14;10(9):e0137976. doi: 10.1371/journal.pone.0137976 (PMC4569355; doi:10.1371/journal.pone.0137976)
Supplement: S6 Table — Flux profiles generated in the promastigote and amastigote specific scenarios have been given in the excel file. The model was constrained for the uptake of glucose and non-essential amino acids in both the scenarios and flux profiles were generated using FBA. (XLS) [file pone.0137976.s011.xls]

## Sheet: Ama vs. Pro
Comparsion of promastigote and amastigote metabolism
Reaction Abbr.	Amastigote	Promastigote
'13DPGt'	15.8336	-28.6815
'3PGt'	54.4844	544.985
'6PGCtg'	0	0
'A1E'	-50.3315	-5.854
'ACALDtm'	-1.30944e-13	-3.24956e-27
'ACCOAte'	-4.59462e-15	0
'ACONTc'	0	0
'ACONTm'	0	0
'ACS'	0	0
'ACt6'	-23.1428	0
'ACtm'	0	0
'ADPtm'	81.2942	1000
'AGLUtm'	-7.1252e-24	0
'AKGDe1'	0.044164	187.5
'AKGDe2'	0.044164	187.5
'ALATA_Lm'	3.89272e-14	5.51531e-14
'ALAt2r'	5.45262	54.5402
'ALAtm'	3.89272e-14	5.51531e-14
'ALCDHm'	1.30944e-13	3.24956e-27
'ALDD2xm'	0	0
'ALPROtm'	0	0
'ARGt'	0	0
'ASCTm'	0	0
'ASNN'	0	0
'ASNNg'	0	0
'ASNS3'	0	0
'ASNt6'	0	0
'ASNtg'	0	0
'ASPTA1'	1.7624e-23	-187.058
'ASPTA1m'	-7.1127e-24	0
'ASPt6'	5.42563	-132.788
'ASPtg'	0	0
'ASPtm'	0	0
'ATPS'	0	348.797
'ATPSmm'	81.25	812.5
'ATPtm'	81.2942	1000
'Biomass_iAS142'	8.17852	81.8062
'CITtam'	0	0
'CO2t'	-6.26478	-510.84
'CO2tm'	-23.1869	-187.5
'CO2tp'	16.9222	169.265
'COAtm'	23.1428	-1.51555e-25
'CSc'	0	0
'CSm'	0	0
'CTL2'	0	0
'CYOO6mm'	11.6156	187.5
'CYOR_u6mm'	23.2311	375
'CYSBS'	-1000	-1000
'CYSS'	23.1428	0
'CYSTL'	976.813	999.558
'CYSTS'	976.813	999.558
'CYSt6'	0	0
'D-LACte'	15.9726	346.826
'E4Ptg'	-923.896	-227.338
'ENO'	23.86	238.661
'ETOHtm'	1.30944e-13	3.24956e-27
'EX_ACCOA(e)'	-4.59462e-15	0
'EX_ETOH(e)'	-1.30944e-13	-3.24956e-27
'EX_ETOHt'	-1.30944e-13	-3.24956e-27
'EX_FRU(e)'	0	0
'EX_HYDt'	257.965	1000
'EX_a-D-glucose(e)'	0	0
'EX_ac(e)'	23.1428	0
'EX_ala-L(e)'	-5.45262	-54.5402
'EX_asn-L(e)'	0	0
'EX_asp-L(e)'	-5.42563	132.788
'EX_b-D-glucose(e)'	-50.3315	-585.546
'EX_co2(e)'	6.26478	510.84
'EX_cys-L(e)'	0	0
'EX_gln-L(e)'	0	0
'EX_glu-L(e)'	-6.76609	-747.342
'EX_gly(e)'	0	0
'EX_h(e)'	140.698	93.725
'EX_h2o(e)'	50.7264	1000
'EX_lac-D(e)'	15.9726	346.826
'EX_nh4(e)'	0	0
'EX_o2(e)'	-11.6156	-187.5
'EX_pi(e)'	-54.4844	-544.985
'EX_pro-L(e)'	-0.215095	490.454
'EX_pyr(e)'	-39.1596	-347.267
'EX_ser-L(e)'	0	0
'EX_succ(e)'	0	0
'EX_thr-L(e)'	1.30944e-13	3.24956e-27
'F6Ptg'	1000	1000
'FBAg'	21.0751	128.704
'FBP26'	65.4385	0
'FBPg'	0	0
'FRDg'	5.75604	57.5752
'FRDm'	0	187.5
'FRUte'	0	0
'FRUtg'	0	0
'FUMc'	-994.111	-941.091
'FUMg'	983.078	830.735
'FUMm'	0.044164	187.5
'FUMtg'	-988.834	-888.31
'FUMtm'	8.42105e-18	-2.33921e-14
'G5SADs'	0.022082	492.826
'G5SDr'	0.022082	492.826
'G6PDH1'	-7.40828e-24	492.605
'G6PDHg'	0	0
'G6PEg'	50.3315	776.35
'G6P_Atg'	-1000	-229.504
'G6Ptg'	894.64	-1000
'GALKx'	0	0
'GALU'	0	0
'GALtg'	0	0
'GAPD'	1.75987e-23	-187.058
'GAPDg'	38.6508	573.666
'GCCb'	0	0
'GCCm'	0	0
'GHMT'	-895.563	9.04227e-14
'GHMTm'	895.563	-9.04227e-14
'GLCAt2'	0	0
'GLCAtg'	50.3315	5.854
'GLCBt2'	50.3315	585.546
'GLCBtg'	0	579.692
'GLNSm'	0	0
'GLNt'	0	0
'GLNtm'	0	0
'GLU5K'	0.022082	492.826
'GLUDx [m]'	3.89272e-14	5.51531e-14
'GLUDy'	0.044164	0.441753
'GLUKg'	0	579.692
'GLUT'	0	0
'GLUt6'	6.76609	747.342
'GLYTm'	-895.563	9.04227e-14
'GLYt6'	0	0
'H2Ot5'	-50.7264	-1000
'H2Otg'	983.078	830.735
'H2Otm'	-1000	-1000
'H2St'	0	0
'HEX4g'	0	0
'HEX7g'	0	0
'HEXg'	50.3315	5.854
'HISt6'	0	0
'ICDHyc'	0	0
'ICDHym'	0	0
'ILEt6'	0	0
'LACDtg'	-15.9726	-346.826
'LDH_Dg'	-15.9726	-346.826
'LEUt6'	0	0
'LPROtm'	0	0
'LYSt6'	0	0
'MAKGtm'	-0.044164	-187.5
'MALtg'	1000	1000
'MALtm'	0	0
'MAN1PT1'	0	0
'MAN1ptg'	-1000	-1000
'MAN6PI'	-6.58861e-14	0
'MAN6Ptg'	1000	1000
'MANtg'	0	0
'MDH'	0	-187.058
'MDHg'	-16.9222	-169.265
'MDHm'	0	0
'ME1m'	0	1.49927e-25
'METt6'	0	0
'MLTHFtm'	-895.563	9.04227e-14
'NADHDHmm'	23.1869	0
'NADPH_CYOR'	-9.66515e-24	0
'NH4t2'	0	0
'NH4tg'	0	0
'NH4tm'	-3.89272e-14	-5.51531e-14
'O2t'	11.6156	187.5
'O2trm'	11.6156	187.5
'OAtm'	0	0
'P5CRr'	0.022082	492.826
'PDHe1'	23.1428	-1.48377e-25
'PDHe2'	23.1428	-1.53429e-25
'PDHe3'	23.1869	187.5
'PEPt'	16.9222	169.265
'PFK26'	65.4385	0
'PFKg'	21.0751	128.704
'PGCDr'	0	0
'PGDH'	-7.41528e-24	492.605
'PGI1'	996.121	190.703
'PGI2'	-898.519	468.594
'PGIg1'	-1000	-1000
'PGIg2'	944.971	356.042
'PGK'	15.8336	158.377
'PGKg'	54.4844	544.985
'PGL'	0	492.605
'PGLg'	0	0
'PGM'	-31.143	-311.51
'PGMT'	0	0
'PHEt6'	0	0
'PIt2p'	38.6508	573.666
'PIt6'	54.4844	544.985
'PItm'	81.2942	1000
'PMANM'	1000	1000
'PMANMg'	-1000	-1000
'PPCKg'	-16.9222	-169.265
'PPDKg'	0	0
'PPItm'	0	0
'PROabc'	0	0
'PROt6'	0.215095	-490.454
'PYK'	0	0
'PYRt2'	-39.1596	-347.267
'PYRtg'	15.9726	346.826
'PYRtm'	23.1428	-5.51531e-14
'R5Ptg'	920.397	543.596
'RBK_Dg'	0	0
'RBLtg'	0	0
'RIBK'	0	0
'RIBt2'	0	0
'RPE'	-3.46087	-57.4741
'RPEg'	-3.49931	316.258
'RPI'	-0.165479	-165.857
'Ru5ptg'	-3.49931	316.258
'S7Ptg'	-920.397	-543.596
'SERAT'	23.1428	-1.51196e-25
'SERt6'	0	0
'SERtm'	895.563	-9.04227e-14
'SUCCte'	0	0
'SUCCtg'	-5.75604	-57.5752
'SUCCtrm'	0	0
'SUCD1rm'	0	0
'SUCD2_u6m'	0.044164	375
'SUCOADPm'	-0.044164	-187.5
'TAL'	-7.12567	92.9268
'THFtm'	895.563	-9.04227e-14
'THRA'	-1.30944e-13	-3.24956e-27
'THRt6'	-1.30944e-13	-3.24956e-27
'TKT1'	-920.231	-377.739
'TKT1g'	920.397	543.596
'TKT2'	916.771	320.265
'TKT2g'	-923.896	-227.338
'TPIg'	21.0751	128.704
'TRPAS1a'	976.857	1000
'TRPabc'	0	0
'TYRabc'	0	0
'UDPG4Ex'	0	0
'UDPGtg'	0	0
'USPx'	0	0
'VALt6'	0	0
'XYLKg'	0	0
'XYLUtg'	0	0
'accoatm'	-23.1428	1.51555e-25
